# Supplementary material for: 2-[(E)-2-(4-Eth­oxy­phen­yl)ethen­yl]-1-methyl­quinolinium 4-fluoro­benzene­sulfonate
Source: Acta Crystallogr Sect E Struct Rep Online. 2013 Dec 4;70(Pt 1):o11–2. doi: 10.1107/S1600536813032509 (PMC3914062; doi:10.1107/S1600536813032509)
Supplement: Supplementary file 1 [file e-70-00o11-sup1.cif]

##############################################################################
#                                                                            #
# This CIF contains the data in a paper accepted for publication in          #
# Acta Crystallographica Section E. It conforms to the requirements of       #
# Notes for Authors for Acta Crystallographica Section E, and has been       #
# peer reviewed under the auspices of the IUCr Commission on Journals.       #
#                                                                            #
# Full details of the Crystallographic Information File format               #
# are given in the paper "The Crystallographic Information File (CIF):       #
# a New Standard Archive File for Crystallography" by S. R. Hall, F. H.      #
# Allen and I. D. Brown [Acta Cryst. (1991), A47, 655-685].                  #
#                                                                            #
# The current version of the core CIF dictionary is obtainable from          #
# ftp://ftp.iucr.org/pub/cif_core.dic.                                       #
#                                                                            #
# Software is freely available for graphical display of the structure(s)     #
# in this CIF. For information consult the CIF software page                 #
# http://www.iucr.org/resources/cif/software.                                #
#                                                                            #
# This file may be used for bona fide research purposes within the           #
# scientific community so long as proper attribution is given to the journal # 
# article from which it was obtained.                                        #
#                                                                            #
##############################################################################
data_global
_audit_creation_method     'form.cif (version 2.0)'
_journal_data_validation_number     ?
_journal_date_recd_electronic     2013-11-22
_journal_date_accepted     2013-11-29
_journal_name_full     'Acta Crystallographica, Section E'
_journal_year     2014
_journal_volume     70
_journal_issue      1
_journal_page_first     o11
_journal_page_last     o12
_journal_paper_category     QO
_journal_paper_doi     10.1107/S1600536813032509
_journal_coeditor_code     RZ5097
_publ_contact_author_name     'Prof. Fun Hoong-Kun'
_publ_contact_author_address
;
      X-ray Crystallography Unit
      School of Physics
      Universiti Sains Malaysia
      11800 USM, Penang
      MALAYSIA
;
_publ_contact_author_email     'hkfun@usm.my'
_publ_contact_author_fax     '6 04 6579150'
_publ_contact_author_phone     '6 04 6533652'
_publ_section_title
;
2-[(<i>E</i>)-2-(4-Ethoxyphenyl)ethenyl]-1-methylquinolinium
4-fluorobenzenesulfonate
;
loop_
    _publ_author_name
    _publ_author_footnote
    _publ_author_address
    'Hoong-Kun Fun'
;
      Thomson Reuters ResearcherID: A-3561-2009.
;
;     X-ray Crystallography Unit
      School of Physics
      Universiti Sains Malaysia
      11800 USM, Penang
      Malaysia
;
    'Thawanrat Kobkeatthawin' ?
;     Department of Chemistry
      Faculty of Science
      Prince of Songkla University
      Hat-Yai, Songkhla 90112
      Thailand
;
    'Pumsak Ruanwas' ?
;     Department of Chemistry
      Faculty of Science
      Prince of Songkla University
      Hat-Yai, Songkhla 90112
      Thailand
;
    'Ching Kheng Quah' ?
;     X-ray Crystallography Unit
      School of Physics
      Universiti Sains Malaysia
      11800 USM, Penang
      Malaysia
;
    'Suchada Chantrapromma'
;
      Additional correspondence author, e-mail: suchada.c@psu.ac.th.
      Thomson Reuters ResearcherID: A-5085-2009.
;
;     Department of Chemistry
      Faculty of Science
      Prince of Songkla University
      Hat-Yai, Songkhla 90112
      Thailand
;
data_I
_audit_creation_method     SHELXL-97
_database_code_depnum_ccdc_archive     'CCDC 974454'
_chemical_name_systematic
;
2-[(<i>E</i>)-2-(4-Ethoxyphenyl)ethenyl]-1-methylquinolinium
4-fluorobenzenesulfonate
;
_chemical_name_common
;
;
_chemical_formula_moiety     'C20 H20 N O +, C6 H4 F O3 S -'
_chemical_formula_sum     'C26 H24 F N O4 S'
_chemical_formula_iupac     'C20 H20 N O +, C6 H4 F O3 S -'
_chemical_formula_weight     465.52
_chemical_melting_point     ?
_symmetry_cell_setting     monoclinic
_symmetry_space_group_name_H-M     'P 21/n'
_symmetry_space_group_name_Hall     '-P 2yn'
loop_
    _symmetry_equiv_pos_as_xyz
    'x, y, z'
    '-x+1/2, y+1/2, -z+1/2'
    '-x, -y, -z'
    'x-1/2, -y-1/2, z-1/2'
_cell_length_a     6.4366(3)
_cell_length_b     9.8909(5)
_cell_length_c     34.3628(15)
_cell_angle_alpha     90.00
_cell_angle_beta     95.102(2)
_cell_angle_gamma     90.00
_cell_volume     2179.00(18)
_cell_formula_units_Z     4
_cell_measurement_reflns_used     4993
_cell_measurement_theta_min     2.14
_cell_measurement_theta_max     27.50
_cell_measurement_temperature     100
_exptl_crystal_description     Plate
_exptl_crystal_colour     Yellow
_exptl_crystal_size_max     0.37
_exptl_crystal_size_mid     0.12
_exptl_crystal_size_min     0.05
_exptl_crystal_density_diffrn     1.419
_exptl_crystal_density_meas     ?
_exptl_crystal_density_method     'not measured'
_exptl_crystal_F_000     976
_exptl_absorpt_coefficient_mu     0.192
_exptl_absorpt_correction_type     multi-scan
_exptl_absorpt_process_details     '(SADABS; Bruker, 2009)'
_exptl_absorpt_correction_T_min     0.9321
_exptl_absorpt_correction_T_max     0.9912
_exptl_special_details
;
The crystal was placed in the cold stream of an Oxford Cryosystems Cobra
open-flow nitrogen cryostat (Cosier & Glazer, 1986) operating at 100.0(1) K.
;
_diffrn_ambient_temperature     100
_diffrn_radiation_type     'MoK\a'
_diffrn_radiation_wavelength     0.71073
_diffrn_radiation_source     'sealed tube'
_diffrn_radiation_monochromator     'graphite'
_diffrn_measurement_device_type     'Bruker APEXII CCD area-detector'
_diffrn_measurement_method     '\f and \w scans'
_diffrn_detector_area_resol_mean     ?
_diffrn_reflns_number     19050
_diffrn_reflns_av_R_equivalents     0.0598
_diffrn_reflns_av_sigmaI/netI     0.0574
_diffrn_reflns_theta_min     2.14
_diffrn_reflns_theta_max     27.50
_diffrn_reflns_theta_full     27.50
_diffrn_measured_fraction_theta_max     0.999
_diffrn_measured_fraction_theta_full     0.999
_diffrn_reflns_limit_h_min     -8
_diffrn_reflns_limit_h_max     8
_diffrn_reflns_limit_k_min     -12
_diffrn_reflns_limit_k_max     11
_diffrn_reflns_limit_l_min     -44
_diffrn_reflns_limit_l_max     44
_diffrn_standards_number     0
_diffrn_standards_interval_count     ?
_diffrn_standards_interval_time     ?
_diffrn_standards_decay_%     ?
_refine_special_details
;
 Refinement of F^2^ against ALL reflections.  The weighted R-factor wR and
 goodness of fit S are based on F^2^, conventional R-factors R are based
 on F, with F set to zero for negative F^2^. The threshold expression of
 F^2^ > 2sigma(F^2^) is used only for calculating R-factors(gt) etc. and is
 not relevant to the choice of reflections for refinement.  R-factors based
 on F^2^ are statistically about twice as large as those based on F, and R-
 factors based on ALL data will be even larger.
;
_reflns_number_total     4993
_reflns_number_gt     3609
_reflns_threshold_expression     I>2\s(I)
_refine_ls_structure_factor_coef     Fsqd
_refine_ls_matrix_type     full
_refine_ls_R_factor_all     0.0959
_refine_ls_R_factor_gt     0.0649
_refine_ls_wR_factor_gt     0.1382
_refine_ls_wR_factor_ref     0.1538
_refine_ls_goodness_of_fit_ref     1.089
_refine_ls_restrained_S_all     1.078
_refine_ls_number_reflns     4993
_refine_ls_number_parameters     392
_refine_ls_number_restraints     418
_refine_ls_hydrogen_treatment     constr
_refine_ls_weighting_scheme     calc
_refine_ls_weighting_details
         'calc w=1/[\s^2^(Fo^2^)+(0.0388P)^2^+4.3613P] where P=(Fo^2^+2Fc^2^)/3'
_atom_sites_solution_hydrogens     geom
_atom_sites_solution_primary     direct
_atom_sites_solution_secondary     difmap
_refine_ls_shift/su_max     0.000
_refine_ls_shift/su_mean     0.000
_refine_diff_density_max     0.390
_refine_diff_density_min     -0.493
_refine_ls_extinction_method     none
_refine_ls_extinction_coef     ?
loop_
    _atom_type_symbol
    _atom_type_description
    _atom_type_scat_dispersion_real
    _atom_type_scat_dispersion_imag
    _atom_type_scat_source
    'C' 'C' 0.0033 0.0016
                         'International Tables Vol C Tables 4.2.6.8 and 6.1.1.4'
    'H' 'H' 0.0000 0.0000
                         'International Tables Vol C Tables 4.2.6.8 and 6.1.1.4'
    'N' 'N' 0.0061 0.0033
                         'International Tables Vol C Tables 4.2.6.8 and 6.1.1.4'
    'O' 'O' 0.0106 0.0060
                         'International Tables Vol C Tables 4.2.6.8 and 6.1.1.4'
    'F' 'F' 0.0171 0.0103
                         'International Tables Vol C Tables 4.2.6.8 and 6.1.1.4'
    'S' 'S' 0.1246 0.1234
                         'International Tables Vol C Tables 4.2.6.8 and 6.1.1.4'
_computing_data_collection     'APEX2 (Bruker, 2009)'
_computing_cell_refinement     'SAINT (Bruker, 2009)'
_computing_data_reduction     'SAINT (Bruker, 2009)'
_computing_structure_solution     'SHELXTL (Sheldrick, 2008)'
_computing_structure_refinement     'SHELXTL (Sheldrick, 2008)'
_computing_molecular_graphics     'SHELXTL (Sheldrick, 2008)'
_computing_publication_material
;
SHELXTL (Sheldrick, 2008), PLATON (Spek, 2009), Mercury (Macrae
<i>et al.</i>,
2006) and publCIF (Westrip, 2010)
;
loop_
    _atom_site_type_symbol
    _atom_site_label
    _atom_site_fract_x
    _atom_site_fract_y
    _atom_site_fract_z
    _atom_site_U_iso_or_equiv
    _atom_site_adp_type
    _atom_site_calc_flag
    _atom_site_refinement_flags
    _atom_site_occupancy
    _atom_site_symmetry_multiplicity
    _atom_site_disorder_assembly
    _atom_site_disorder_group
    N N1 1.5593(3) 0.1235(2) 0.18311(7) 0.0173(5) Uani d . 1 1 . .
    C C1 1.7488(4) 0.0857(3) 0.20382(8) 0.0170(6) Uani d . 1 1 . .
    C C2 1.8922(4) 0.1828(3) 0.22024(9) 0.0211(6) Uani d . 1 1 . .
    H H2A 1.8655 0.2748 0.2173 0.025 Uiso calc R 1 1 . .
    C C3 2.0733(4) 0.1375(3) 0.24085(9) 0.0233(6) Uani d . 1 1 . .
    H H3A 2.1660 0.2008 0.2524 0.028 Uiso calc R 1 1 . .
    C C4 2.1223(4) 0.0006(3) 0.24491(9) 0.0214(6) Uani d . 1 1 . .
    H H4A 2.2460 -0.0267 0.2587 0.026 Uiso calc R 1 1 . .
    C C5 1.9854(4) -0.0928(3) 0.22830(9) 0.0205(6) Uani d . 1 1 . .
    H H5A 2.0182 -0.1842 0.2303 0.025 Uiso calc R 1 1 . .
    C C6 1.7957(4) -0.0528(3) 0.20815(8) 0.0184(6) Uani d . 1 1 . .
    C C7 1.6492(4) -0.1489(3) 0.19255(9) 0.0191(6) Uani d . 1 1 . .
    H H7A 1.6790 -0.2406 0.1952 0.023 Uiso calc R 1 1 . .
    C C8 1.4663(4) -0.1090(3) 0.17380(9) 0.0198(6) Uani d . 1 1 . .
    H H8A 1.3698 -0.1738 0.1644 0.024 Uiso calc R 1 1 . .
    C C9 1.4191(4) 0.0300(3) 0.16827(8) 0.0163(5) Uani d . 1 1 A .
    C C10 1.2247(4) 0.0745(3) 0.14715(9) 0.0197(6) Uani d . 1 1 . .
    H H10A 1.1959 0.1693 0.1442 0.024 Uiso d PR 0.610(6) 1 A 1
    H H10B 1.1971 0.1699 0.1466 0.024 Uiso d PR 0.390(6) 1 A 2
    C C20 1.5120(5) 0.2681(3) 0.17700(10) 0.0245(7) Uani d . 1 1 . .
    H H20A 1.4912 0.2865 0.1495 0.037 Uiso calc R 1 1 . .
    H H20B 1.6262 0.3213 0.1884 0.037 Uiso calc R 1 1 . .
    H H20C 1.3876 0.2905 0.1891 0.037 Uiso calc R 1 1 . .
    O O1A 0.3281(9) 0.0972(6) 0.04235(19) 0.0386(14) Uani d PDU 0.610(6) 1 A 1
    C C11A 1.086(2) -0.0139(19) 0.1318(6) 0.0169(19) Uani d PDU 0.610(6) 1 A 1
    H H11A 1.1156 -0.1053 0.1356 0.020 Uiso calc PR 0.610(6) 1 A 1
    C C12A 0.889(2) 0.0214(10) 0.1092(4) 0.0174(16) Uani d PDU 0.610(6) 1 A 1
    C C13A 0.7675(19) -0.0815(10) 0.0915(5) 0.0235(16) Uani d PDU 0.610(6) 1 A 1
    H H13A 0.8105 -0.1708 0.0950 0.028 Uiso calc PR 0.610(6) 1 A 1
    C C14A 0.5834(16) -0.0542(8) 0.0687(4) 0.0250(16) Uani d PDU 0.610(6) 1 A 1
    H H14A 0.5068 -0.1244 0.0565 0.030 Uiso calc PR 0.610(6) 1 A 1
    C C15A 0.5146(15) 0.0770(8) 0.0641(4) 0.0246(16) Uani d PDU 0.610(6) 1 A 1
    C C16A 0.6277(15) 0.1820(9) 0.0829(3) 0.0246(18) Uani d PDU 0.610(6) 1 A 1
    H H16A 0.5789 0.2703 0.0805 0.030 Uiso calc PR 0.610(6) 1 A 1
    C C17A 0.8141(15) 0.1543(10) 0.1054(3) 0.0190(18) Uani d PDU 0.610(6) 1 A 1
    H H17A 0.8891 0.2246 0.1179 0.023 Uiso calc PR 0.610(6) 1 A 1
    C C18A 0.2520(9) 0.2376(8) 0.03791(18) 0.0459(17) Uani d PDU 0.610(6) 1 A 1
    H H18A 0.3556 0.2933 0.0267 0.055 Uiso calc PR 0.610(6) 1 A 1
    H H18B 0.2271 0.2745 0.0632 0.055 Uiso calc PR 0.610(6) 1 A 1
    C C19A 0.0542(11) 0.2371(11) 0.0117(2) 0.061(2) Uani d PDU 0.610(6) 1 A 1
    H H19A -0.0053 0.3262 0.0108 0.092 Uiso calc PR 0.610(6) 1 A 1
    H H19B -0.0423 0.1745 0.0216 0.092 Uiso calc PR 0.610(6) 1 A 1
    H H19C 0.0832 0.2104 -0.0141 0.092 Uiso calc PR 0.610(6) 1 A 1
    O O1B 0.3343(14) 0.1530(7) 0.0407(3) 0.0238(16) Uani d PDU 0.390(6) 1 A 2
    C C11B 1.076(4) -0.005(3) 0.1270(9) 0.019(3) Uani d PDU 0.390(6) 1 A 2
    H H11B 1.1013 -0.0980 0.1272 0.023 Uiso calc PR 0.390(6) 1 A 2
    C C12B 0.883(3) 0.0408(17) 0.1054(8) 0.019(2) Uani d PDU 0.390(6) 1 A 2
    C C13B 0.748(3) -0.0595(16) 0.0880(7) 0.022(2) Uani d PDU 0.390(6) 1 A 2
    H H13B 0.7842 -0.1504 0.0903 0.026 Uiso calc PR 0.390(6) 1 A 2
    C C14B 0.561(3) -0.0215(13) 0.0672(6) 0.022(2) Uani d PDU 0.390(6) 1 A 2
    H H14B 0.4692 -0.0872 0.0564 0.027 Uiso calc PR 0.390(6) 1 A 2
    C C15B 0.512(2) 0.1117(12) 0.0627(6) 0.0188(19) Uani d PDU 0.390(6) 1 A 2
    C C16B 0.647(2) 0.2108(13) 0.0783(5) 0.020(2) Uani d PDU 0.390(6) 1 A 2
    H H16B 0.6125 0.3016 0.0747 0.024 Uiso calc PR 0.390(6) 1 A 2
    C C17B 0.831(2) 0.1749(15) 0.0993(5) 0.017(2) Uani d PDU 0.390(6) 1 A 2
    H H17B 0.9209 0.2421 0.1094 0.020 Uiso calc PR 0.390(6) 1 A 2
    C C18B 0.1886(13) 0.0568(9) 0.0237(3) 0.038(2) Uani d PDU 0.390(6) 1 A 2
    H H18C 0.1379 -0.0008 0.0436 0.046 Uiso calc PR 0.390(6) 1 A 2
    H H18D 0.2530 0.0005 0.0050 0.046 Uiso calc PR 0.390(6) 1 A 2
    C C19B 0.0125(13) 0.1380(12) 0.0035(3) 0.038(2) Uani d PDU 0.390(6) 1 A 2
    H H19D -0.0927 0.0778 -0.0080 0.057 Uiso calc PR 0.390(6) 1 A 2
    H H19E 0.0647 0.1929 -0.0165 0.057 Uiso calc PR 0.390(6) 1 A 2
    H H19F -0.0468 0.1950 0.0223 0.057 Uiso calc PR 0.390(6) 1 A 2
    S S1 0.97568(10) 0.53446(7) 0.16403(2) 0.02062(19) Uani d . 1 1 . .
    F F1 0.3508(3) 0.6116(3) 0.03020(7) 0.0605(7) Uani d . 1 1 . .
    O O2 0.8648(3) 0.5242(2) 0.19899(6) 0.0262(5) Uani d . 1 1 . .
    O O3 1.0931(3) 0.4139(2) 0.15628(7) 0.0337(6) Uani d . 1 1 . .
    O O4 1.0969(3) 0.6584(2) 0.16254(6) 0.0261(5) Uani d . 1 1 . .
    C C21 0.7812(4) 0.5484(3) 0.12372(9) 0.0223(6) Uani d . 1 1 . .
    C C22 0.8393(5) 0.5361(4) 0.08595(10) 0.0331(8) Uani d . 1 1 . .
    H H22A 0.9763 0.5141 0.0820 0.040 Uiso calc R 1 1 . .
    C C23 0.6945(5) 0.5564(4) 0.05408(11) 0.0436(10) Uani d . 1 1 . .
    H H23A 0.7320 0.5488 0.0287 0.052 Uiso calc R 1 1 . .
    C C24 0.4930(5) 0.5883(4) 0.06144(11) 0.0378(9) Uani d . 1 1 . .
    C C25 0.4299(5) 0.5984(3) 0.09833(10) 0.0286(7) Uani d . 1 1 . .
    H H25A 0.2922 0.6191 0.1021 0.034 Uiso calc R 1 1 . .
    C C26 0.5755(4) 0.5771(3) 0.12989(9) 0.0212(6) Uani d . 1 1 . .
    H H26A 0.5355 0.5819 0.1552 0.025 Uiso calc R 1 1 . .
loop_
    _atom_site_aniso_label
    _atom_site_aniso_U_11
    _atom_site_aniso_U_22
    _atom_site_aniso_U_33
    _atom_site_aniso_U_12
    _atom_site_aniso_U_13
    _atom_site_aniso_U_23
    N1 0.0140(11) 0.0130(11) 0.0247(13) -0.0001(8) 0.0009(9) -0.0002(10)
    C1 0.0109(12) 0.0221(13) 0.0181(15) 0.0002(10) 0.0016(10) -0.0002(11)
    C2 0.0206(14) 0.0151(13) 0.0278(17) 0.0008(11) 0.0031(12) -0.0024(12)
    C3 0.0174(14) 0.0256(15) 0.0268(17) -0.0101(12) 0.0008(12) -0.0069(13)
    C4 0.0159(13) 0.0268(16) 0.0209(16) 0.0014(11) -0.0011(11) 0.0017(12)
    C5 0.0213(14) 0.0170(13) 0.0231(16) 0.0033(11) 0.0013(12) 0.0011(12)
    C6 0.0154(13) 0.0196(14) 0.0201(15) -0.0023(11) 0.0006(11) -0.0027(12)
    C7 0.0193(14) 0.0132(13) 0.0250(16) -0.0004(10) 0.0031(11) -0.0014(11)
    C8 0.0167(13) 0.0167(13) 0.0261(17) -0.0056(11) 0.0019(12) -0.0019(12)
    C9 0.0100(12) 0.0209(13) 0.0184(14) -0.0014(11) 0.0026(10) -0.0023(12)
    C10 0.0144(13) 0.0206(14) 0.0242(16) 0.0010(11) 0.0020(11) -0.0012(12)
    C20 0.0198(14) 0.0152(13) 0.0371(19) 0.0009(11) -0.0052(13) 0.0016(13)
    O1A 0.019(2) 0.065(3) 0.030(2) 0.010(3) -0.0085(17) 0.005(3)
    C11A 0.013(3) 0.019(3) 0.018(5) 0.005(2) -0.001(3) 0.003(3)
    C12A 0.013(2) 0.024(3) 0.015(3) 0.006(2) 0.000(2) 0.004(3)
    C13A 0.018(3) 0.026(3) 0.026(3) 0.003(2) -0.006(2) 0.005(3)
    C14A 0.019(3) 0.027(3) 0.029(3) 0.004(3) -0.003(2) -0.002(3)
    C15A 0.016(2) 0.035(4) 0.022(2) 0.006(3) -0.003(2) 0.003(3)
    C16A 0.019(3) 0.026(4) 0.030(3) 0.010(3) 0.005(2) 0.008(3)
    C17A 0.014(3) 0.025(4) 0.018(3) 0.000(2) 0.004(2) 0.003(3)
    C18A 0.029(3) 0.077(4) 0.030(3) 0.035(3) -0.002(2) 0.009(3)
    C19A 0.037(3) 0.110(6) 0.036(4) 0.033(4) -0.006(3) 0.005(4)
    O1B 0.021(3) 0.023(3) 0.026(3) -0.008(3) -0.006(2) 0.003(3)
    C11B 0.018(4) 0.022(5) 0.017(5) -0.004(4) 0.000(4) 0.002(4)
    C12B 0.011(3) 0.027(4) 0.019(4) 0.000(3) 0.001(3) 0.003(3)
    C13B 0.021(4) 0.018(4) 0.025(4) 0.003(3) -0.001(3) 0.003(4)
    C14B 0.019(4) 0.025(4) 0.021(3) -0.002(4) -0.008(3) 0.001(4)
    C15B 0.015(3) 0.022(4) 0.019(3) 0.006(3) 0.002(3) 0.004(3)
    C16B 0.015(3) 0.019(4) 0.026(4) -0.001(3) 0.005(3) 0.005(3)
    C17B 0.013(3) 0.015(4) 0.023(4) -0.001(3) 0.004(3) 0.008(3)
    C18B 0.031(4) 0.046(4) 0.036(4) -0.007(3) -0.002(3) 0.002(4)
    C19B 0.017(4) 0.057(5) 0.039(5) 0.006(4) -0.007(3) 0.013(4)
    S1 0.0126(3) 0.0153(3) 0.0329(4) 0.0008(3) -0.0040(3) -0.0043(3)
    F1 0.0400(13) 0.096(2) 0.0406(14) 0.0180(13) -0.0222(10) -0.0190(13)
    O2 0.0217(10) 0.0269(11) 0.0298(13) -0.0014(9) 0.0015(9) 0.0035(10)
    O3 0.0195(11) 0.0232(11) 0.0559(16) 0.0070(9) -0.0105(10) -0.0129(11)
    O4 0.0193(10) 0.0225(11) 0.0355(13) -0.0056(8) -0.0031(9) -0.0040(9)
    C21 0.0145(13) 0.0160(13) 0.0353(18) -0.0031(11) -0.0050(12) -0.0068(13)
    C22 0.0163(14) 0.049(2) 0.0331(19) 0.0027(14) -0.0005(13) -0.0184(17)
    C23 0.0313(18) 0.067(3) 0.032(2) 0.0029(18) -0.0008(15) -0.0210(19)
    C24 0.0289(17) 0.048(2) 0.033(2) 0.0046(16) -0.0146(15) -0.0118(17)
    C25 0.0139(14) 0.0277(16) 0.043(2) 0.0015(12) -0.0054(13) -0.0066(15)
    C26 0.0171(13) 0.0151(13) 0.0311(17) -0.0014(11) 0.0011(12) -0.0029(12)
_geom_special_details
;
 All esds (except the esd in the dihedral angle between two l.s. planes)
 are estimated using the full covariance matrix.  The cell esds are taken
 into account individually in the estimation of esds in distances, angles
 and torsion angles; correlations between esds in cell parameters are only
 used when they are defined by crystal symmetry.  An approximate (isotropic)
 treatment of cell esds is used for estimating esds involving l.s. planes.
;
loop_
    _geom_bond_atom_site_label_1
    _geom_bond_atom_site_label_2
    _geom_bond_site_symmetry_2
    _geom_bond_distance
    _geom_bond_publ_flag
    N1 C9 . 1.359(3) ?
    N1 C1 . 1.407(3) ?
    N1 C20 . 1.473(3) ?
    C1 C6 . 1.407(4) ?
    C1 C2 . 1.414(4) ?
    C2 C3 . 1.383(4) ?
    C2 H2A . 0.9300 ?
    C3 C4 . 1.394(4) ?
    C3 H3A . 0.9300 ?
    C4 C5 . 1.366(4) ?
    C4 H4A . 0.9300 ?
    C5 C6 . 1.406(4) ?
    C5 H5A . 0.9300 ?
    C6 C7 . 1.411(4) ?
    C7 C8 . 1.350(4) ?
    C7 H7A . 0.9300 ?
    C8 C9 . 1.418(4) ?
    C8 H8A . 0.9300 ?
    C9 C10 . 1.457(4) ?
    C10 C11A . 1.326(18) ?
    C10 C11B . 1.38(3) ?
    C10 H10A . 0.9600 ?
    C10 H10B . 0.9600 ?
    C20 H20A . 0.9600 ?
    C20 H20B . 0.9600 ?
    C20 H20C . 0.9600 ?
    O1A C15A . 1.371(7) ?
    O1A C18A . 1.475(8) ?
    C11A C12A . 1.467(8) ?
    C11A H11A . 0.9300 ?
    C12A C13A . 1.392(8) ?
    C12A C17A . 1.403(8) ?
    C13A C14A . 1.388(8) ?
    C13A H13A . 0.9300 ?
    C14A C15A . 1.375(8) ?
    C14A H14A . 0.9300 ?
    C15A C16A . 1.394(9) ?
    C16A C17A . 1.394(8) ?
    C16A H16A . 0.9300 ?
    C17A H17A . 0.9300 ?
    C18A C19A . 1.492(8) ?
    C18A H18A . 0.9700 ?
    C18A H18B . 0.9700 ?
    C19A H19A . 0.9600 ?
    C19A H19B . 0.9600 ?
    C19A H19C . 0.9600 ?
    O1B C15B . 1.375(11) ?
    O1B C18B . 1.425(10) ?
    C11B C12B . 1.463(12) ?
    C11B H11B . 0.9300 ?
    C12B C17B . 1.380(12) ?
    C12B C13B . 1.417(12) ?
    C13B C14B . 1.399(12) ?
    C13B H13B . 0.9300 ?
    C14B C15B . 1.360(11) ?
    C14B H14B . 0.9300 ?
    C15B C16B . 1.385(11) ?
    C16B C17B . 1.377(11) ?
    C16B H16B . 0.9300 ?
    C17B H17B . 0.9300 ?
    C18B C19B . 1.506(10) ?
    C18B H18C . 0.9700 ?
    C18B H18D . 0.9700 ?
    C19B H19D . 0.9600 ?
    C19B H19E . 0.9600 ?
    C19B H19F . 0.9600 ?
    S1 O3 . 1.449(2) ?
    S1 O2 . 1.454(2) ?
    S1 O4 . 1.457(2) ?
    S1 C21 . 1.788(3) ?
    F1 C24 . 1.367(4) ?
    C21 C22 . 1.388(5) ?
    C21 C26 . 1.389(4) ?
    C22 C23 . 1.388(5) ?
    C22 H22A . 0.9300 ?
    C23 C24 . 1.380(5) ?
    C23 H23A . 0.9300 ?
    C24 C25 . 1.369(5) ?
    C25 C26 . 1.385(4) ?
    C25 H25A . 0.9300 ?
    C26 H26A . 0.9300 ?
loop_
    _geom_angle_atom_site_label_1
    _geom_angle_atom_site_label_2
    _geom_angle_atom_site_label_3
    _geom_angle_site_symmetry_1
    _geom_angle_site_symmetry_3
    _geom_angle
    _geom_angle_publ_flag
    C9 N1 C1 . . 121.7(2) ?
    C9 N1 C20 . . 119.0(2) ?
    C1 N1 C20 . . 119.3(2) ?
    C6 C1 N1 . . 118.7(2) ?
    C6 C1 C2 . . 119.5(2) ?
    N1 C1 C2 . . 121.8(2) ?
    C3 C2 C1 . . 118.3(3) ?
    C3 C2 H2A . . 120.8 ?
    C1 C2 H2A . . 120.8 ?
    C2 C3 C4 . . 122.6(3) ?
    C2 C3 H3A . . 118.7 ?
    C4 C3 H3A . . 118.7 ?
    C5 C4 C3 . . 118.9(3) ?
    C5 C4 H4A . . 120.6 ?
    C3 C4 H4A . . 120.6 ?
    C4 C5 C6 . . 121.0(3) ?
    C4 C5 H5A . . 119.5 ?
    C6 C5 H5A . . 119.5 ?
    C5 C6 C1 . . 119.6(2) ?
    C5 C6 C7 . . 121.3(3) ?
    C1 C6 C7 . . 119.1(2) ?
    C8 C7 C6 . . 120.6(3) ?
    C8 C7 H7A . . 119.7 ?
    C6 C7 H7A . . 119.7 ?
    C7 C8 C9 . . 121.0(2) ?
    C7 C8 H8A . . 119.5 ?
    C9 C8 H8A . . 119.5 ?
    N1 C9 C8 . . 118.8(2) ?
    N1 C9 C10 . . 119.6(2) ?
    C8 C9 C10 . . 121.6(2) ?
    C11A C10 C9 . . 121.2(6) ?
    C11B C10 C9 . . 127.1(10) ?
    C11A C10 H10A . . 119.1 ?
    C11B C10 H10A . . 112.9 ?
    C9 C10 H10A . . 119.8 ?
    C11A C10 H10B . . 121.6 ?
    C11B C10 H10B . . 115.8 ?
    C9 C10 H10B . . 117.1 ?
    N1 C20 H20A . . 109.5 ?
    N1 C20 H20B . . 109.5 ?
    H20A C20 H20B . . 109.5 ?
    N1 C20 H20C . . 109.5 ?
    H20A C20 H20C . . 109.5 ?
    H20B C20 H20C . . 109.5 ?
    C15A O1A C18A . . 117.4(6) ?
    C10 C11A C12A . . 124.9(12) ?
    C10 C11A H11A . . 117.5 ?
    C12A C11A H11A . . 117.5 ?
    C13A C12A C17A . . 117.9(7) ?
    C13A C12A C11A . . 118.9(8) ?
    C17A C12A C11A . . 123.2(9) ?
    C14A C13A C12A . . 121.6(7) ?
    C14A C13A H13A . . 119.2 ?
    C12A C13A H13A . . 119.2 ?
    C15A C14A C13A . . 119.9(7) ?
    C15A C14A H14A . . 120.0 ?
    C13A C14A H14A . . 120.0 ?
    O1A C15A C14A . . 117.2(7) ?
    O1A C15A C16A . . 122.7(7) ?
    C14A C15A C16A . . 120.0(7) ?
    C15A C16A C17A . . 119.9(7) ?
    C15A C16A H16A . . 120.0 ?
    C17A C16A H16A . . 120.0 ?
    C16A C17A C12A . . 120.5(7) ?
    C16A C17A H17A . . 119.7 ?
    C12A C17A H17A . . 119.7 ?
    O1A C18A C19A . . 108.5(6) ?
    O1A C18A H18A . . 110.0 ?
    C19A C18A H18A . . 110.0 ?
    O1A C18A H18B . . 110.0 ?
    C19A C18A H18B . . 110.0 ?
    H18A C18A H18B . . 108.4 ?
    C15B O1B C18B . . 120.8(8) ?
    C10 C11B C12B . . 127(2) ?
    C10 C11B H11B . . 116.7 ?
    C12B C11B H11B . . 116.7 ?
    C17B C12B C13B . . 118.3(11) ?
    C17B C12B C11B . . 124.3(14) ?
    C13B C12B C11B . . 117.2(13) ?
    C14B C13B C12B . . 119.8(11) ?
    C14B C13B H13B . . 120.1 ?
    C12B C13B H13B . . 120.1 ?
    C15B C14B C13B . . 119.8(11) ?
    C15B C14B H14B . . 120.1 ?
    C13B C14B H14B . . 120.1 ?
    C14B C15B O1B . . 121.5(10) ?
    C14B C15B C16B . . 120.8(10) ?
    O1B C15B C16B . . 117.6(9) ?
    C17B C16B C15B . . 120.0(10) ?
    C17B C16B H16B . . 120.0 ?
    C15B C16B H16B . . 120.0 ?
    C16B C17B C12B . . 121.1(11) ?
    C16B C17B H17B . . 119.5 ?
    C12B C17B H17B . . 119.5 ?
    O1B C18B C19B . . 105.9(8) ?
    O1B C18B H18C . . 110.6 ?
    C19B C18B H18C . . 110.6 ?
    O1B C18B H18D . . 110.6 ?
    C19B C18B H18D . . 110.6 ?
    H18C C18B H18D . . 108.7 ?
    C18B C19B H19D . . 109.5 ?
    C18B C19B H19E . . 109.5 ?
    H19D C19B H19E . . 109.5 ?
    C18B C19B H19F . . 109.5 ?
    H19D C19B H19F . . 109.5 ?
    H19E C19B H19F . . 109.5 ?
    O3 S1 O2 . . 113.38(14) ?
    O3 S1 O4 . . 113.36(13) ?
    O2 S1 O4 . . 113.04(13) ?
    O3 S1 C21 . . 105.18(13) ?
    O2 S1 C21 . . 106.51(13) ?
    O4 S1 C21 . . 104.35(13) ?
    C22 C21 C26 . . 120.1(3) ?
    C22 C21 S1 . . 119.3(2) ?
    C26 C21 S1 . . 120.6(2) ?
    C21 C22 C23 . . 120.5(3) ?
    C21 C22 H22A . . 119.8 ?
    C23 C22 H22A . . 119.8 ?
    C24 C23 C22 . . 117.7(3) ?
    C24 C23 H23A . . 121.2 ?
    C22 C23 H23A . . 121.2 ?
    F1 C24 C25 . . 118.8(3) ?
    F1 C24 C23 . . 118.0(3) ?
    C25 C24 C23 . . 123.2(3) ?
    C24 C25 C26 . . 118.5(3) ?
    C24 C25 H25A . . 120.7 ?
    C26 C25 H25A . . 120.7 ?
    C25 C26 C21 . . 120.0(3) ?
    C25 C26 H26A . . 120.0 ?
    C21 C26 H26A . . 120.0 ?
loop_
    _geom_torsion_atom_site_label_1
    _geom_torsion_atom_site_label_2
    _geom_torsion_atom_site_label_3
    _geom_torsion_atom_site_label_4
    _geom_torsion_site_symmetry_1
    _geom_torsion_site_symmetry_2
    _geom_torsion_site_symmetry_3
    _geom_torsion_site_symmetry_4
    _geom_torsion
    _geom_torsion_publ_flag
    C9 N1 C1 C6 . . . . 1.9(4) ?
    C20 N1 C1 C6 . . . . -177.6(3) ?
    C9 N1 C1 C2 . . . . -178.2(3) ?
    C20 N1 C1 C2 . . . . 2.4(4) ?
    C6 C1 C2 C3 . . . . -1.3(4) ?
    N1 C1 C2 C3 . . . . 178.7(3) ?
    C1 C2 C3 C4 . . . . 2.1(5) ?
    C2 C3 C4 C5 . . . . -0.7(5) ?
    C3 C4 C5 C6 . . . . -1.5(5) ?
    C4 C5 C6 C1 . . . . 2.2(4) ?
    C4 C5 C6 C7 . . . . -176.9(3) ?
    N1 C1 C6 C5 . . . . 179.2(3) ?
    C2 C1 C6 C5 . . . . -0.8(4) ?
    N1 C1 C6 C7 . . . . -1.7(4) ?
    C2 C1 C6 C7 . . . . 178.4(3) ?
    C5 C6 C7 C8 . . . . 179.0(3) ?
    C1 C6 C7 C8 . . . . -0.2(4) ?
    C6 C7 C8 C9 . . . . 1.9(5) ?
    C1 N1 C9 C8 . . . . -0.2(4) ?
    C20 N1 C9 C8 . . . . 179.3(3) ?
    C1 N1 C9 C10 . . . . 179.8(3) ?
    C20 N1 C9 C10 . . . . -0.7(4) ?
    C7 C8 C9 N1 . . . . -1.7(4) ?
    C7 C8 C9 C10 . . . . 178.3(3) ?
    N1 C9 C10 C11A . . . . 178.9(12) ?
    C8 C9 C10 C11A . . . . -1.0(12) ?
    N1 C9 C10 C11B . . . . 173(2) ?
    C8 C9 C10 C11B . . . . -7(2) ?
    C11B C10 C11A C12A . . . . -36(15) ?
    C9 C10 C11A C12A . . . . -178.3(12) ?
    C10 C11A C12A C13A . . . . 173.8(18) ?
    C10 C11A C12A C17A . . . . -8(2) ?
    C17A C12A C13A C14A . . . . 4(2) ?
    C11A C12A C13A C14A . . . . -177.8(15) ?
    C12A C13A C14A C15A . . . . -2(2) ?
    C18A O1A C15A C14A . . . . 179.0(10) ?
    C18A O1A C15A C16A . . . . 2.5(15) ?
    C13A C14A C15A O1A . . . . -177.8(12) ?
    C13A C14A C15A C16A . . . . -1.2(18) ?
    O1A C15A C16A C17A . . . . 178.5(10) ?
    C14A C15A C16A C17A . . . . 2.1(16) ?
    C15A C16A C17A C12A . . . . 0.1(15) ?
    C13A C12A C17A C16A . . . . -3.0(17) ?
    C11A C12A C17A C16A . . . . 178.8(13) ?
    C15A O1A C18A C19A . . . . 177.1(8) ?
    C11A C10 C11B C12B . . . . 140(19) ?
    C9 C10 C11B C12B . . . . -179.0(19) ?
    C10 C11B C12B C17B . . . . 6(4) ?
    C10 C11B C12B C13B . . . . -178(3) ?
    C17B C12B C13B C14B . . . . -4(3) ?
    C11B C12B C13B C14B . . . . 180(2) ?
    C12B C13B C14B C15B . . . . 2(3) ?
    C13B C14B C15B O1B . . . . 176.6(19) ?
    C13B C14B C15B C16B . . . . 0(3) ?
    C18B O1B C15B C14B . . . . 3(2) ?
    C18B O1B C15B C16B . . . . 180.0(14) ?
    C14B C15B C16B C17B . . . . -1(3) ?
    O1B C15B C16B C17B . . . . -177.5(16) ?
    C15B C16B C17B C12B . . . . -1(3) ?
    C13B C12B C17B C16B . . . . 3(3) ?
    C11B C12B C17B C16B . . . . 180(2) ?
    C15B O1B C18B C19B . . . . 177.8(12) ?
    O3 S1 C21 C22 . . . . -48.2(3) ?
    O2 S1 C21 C22 . . . . -168.8(2) ?
    O4 S1 C21 C22 . . . . 71.3(3) ?
    O3 S1 C21 C26 . . . . 134.5(2) ?
    O2 S1 C21 C26 . . . . 13.9(3) ?
    O4 S1 C21 C26 . . . . -105.9(2) ?
    C26 C21 C22 C23 . . . . 2.0(5) ?
    S1 C21 C22 C23 . . . . -175.2(3) ?
    C21 C22 C23 C24 . . . . -0.3(6) ?
    C22 C23 C24 F1 . . . . 178.5(3) ?
    C22 C23 C24 C25 . . . . -1.1(6) ?
    F1 C24 C25 C26 . . . . -178.9(3) ?
    C23 C24 C25 C26 . . . . 0.7(6) ?
    C24 C25 C26 C21 . . . . 1.1(4) ?
    C22 C21 C26 C25 . . . . -2.4(4) ?
    S1 C21 C26 C25 . . . . 174.8(2) ?
loop_
    _geom_hbond_atom_site_label_D
    _geom_hbond_atom_site_label_H
    _geom_hbond_atom_site_label_A
    _geom_hbond_site_symmetry_A
    _geom_hbond_distance_DH
    _geom_hbond_distance_HA
    _geom_hbond_distance_DA
    _geom_hbond_angle_DHA
    _geom_hbond_publ_flag
    C2 H2A O2 1_655 0.93 2.55 3.456(4) 166 y
    C8 H8A O4 1_545 0.93 2.41 3.306(3) 161 y
    C10 H10A O3 1_555 0.96 2.55 3.483(4) 164 y
    C11A H11A O4 1_545 0.93 2.52 3.408(19) 159 y
    C17A H17A O3 1_555 0.93 2.58 3.510(10) 177 y
    C20 H20B O2 1_655 0.96 2.53 3.441(4) 158 y
    C20 H20C O3 1_555 0.96 2.44 3.085(4) 124 y
    C25 H25A O4 1_455 0.93 2.55 3.264(4) 134 y
    C13A H13A Cg5 1_545 0.93 2.82 3.575(10) 139 y
    C16A H16A Cg5 1_555 0.93 2.98 3.826(9) 151 y
    C19A H19B Cg4 1_455 0.96 2.99 3.862(11) 152 y
    C13B H13B Cg5 1_545 0.93 2.95 3.765(16) 147 y
    C16B H16B Cg5 1_555 0.93 2.70 3.562(13) 155 y
_iucr_refine_instructions_details
;
TITL tk1fb_0m in P2(1)/n   (100K)
CELL 0.71073   6.4366   9.8909  34.3628  90.000  95.102  90.000
ZERR    4.00   0.0003   0.0005   0.0015   0.000   0.002   0.000
LATT  1
SYMM 0.5-X, 0.5+Y, 0.5-Z
SFAC C H N O F S
UNIT 104 96 4 16 4 4
SIZE 0.046 0.117 0.371
L.S. 10
BOND $H
FMAP 2 1 60
PLAN 20
OMIT -4 55
ACTA
CONF
WGHT    0.038800    4.361300
FVAR       0.28949   0.61035
N1    3    1.559311    0.123532    0.183105    11.00000    0.01397    0.01302 =
         0.02473   -0.00016    0.00088   -0.00009
C1    1    1.748810    0.085664    0.203817    11.00000    0.01086    0.02211 =
         0.01813   -0.00020    0.00165    0.00021
C2    1    1.892248    0.182772    0.220240    11.00000    0.02064    0.01508 =
         0.02784   -0.00238    0.00309    0.00083
AFIX  43
H2A   2    1.865488    0.274764    0.217260    11.00000   -1.20000
AFIX   0
C3    1    2.073322    0.137492    0.240845    11.00000    0.01743    0.02555 =
         0.02676   -0.00690    0.00084   -0.01008
AFIX  43
H3A   2    2.166033    0.200822    0.252439    11.00000   -1.20000
AFIX   0
C4    1    2.122258    0.000592    0.244910    11.00000    0.01589    0.02683 =
         0.02091    0.00172   -0.00110    0.00143
AFIX  43
H4A   2    2.246033   -0.026677    0.258701    11.00000   -1.20000
AFIX   0
C5    1    1.985387   -0.092792    0.228299    11.00000    0.02135    0.01704 =
         0.02306    0.00114    0.00134    0.00333
AFIX  43
H5A   2    2.018182   -0.184234    0.230347    11.00000   -1.20000
AFIX   0
C6    1    1.795661   -0.052775    0.208149    11.00000    0.01536    0.01963 =
         0.02009   -0.00267    0.00065   -0.00226
C7    1    1.649228   -0.148893    0.192549    11.00000    0.01928    0.01321 =
         0.02495   -0.00137    0.00308   -0.00044
AFIX  43
H7A   2    1.678996   -0.240609    0.195211    11.00000   -1.20000
AFIX   0
C8    1    1.466328   -0.109039    0.173796    11.00000    0.01672    0.01666 =
         0.02610   -0.00186    0.00186   -0.00563
AFIX  43
H8A   2    1.369846   -0.173767    0.164357    11.00000   -1.20000
AFIX   0
C9    1    1.419075    0.030040    0.168269    11.00000    0.01000    0.02092 =
         0.01837   -0.00234    0.00264   -0.00136
C10   1    1.224733    0.074477    0.147146    11.00000    0.01443    0.02056 =
         0.02415   -0.00118    0.00198    0.00096
PART 1
AFIX   3
H10A  2    1.195854    0.169337    0.144226    21.00000   -1.20000
AFIX   3
PART 2
H10B  2    1.197084    0.169867    0.146636   -21.00000   -1.20000
AFIX   0
PART 0
C20   1    1.511954    0.268055    0.177005    11.00000    0.01977    0.01517 =
         0.03705    0.00163   -0.00516    0.00089
AFIX 137
H20A  2    1.491205    0.286483    0.149505    11.00000   -1.50000
H20B  2    1.626186    0.321345    0.188446    11.00000   -1.50000
H20C  2    1.387600    0.290545    0.189086    11.00000   -1.50000
AFIX   0
SIMU 0.01 O1A > C19B
ISOR 0.01 O1A > C19B
PART   1
O1A   4    0.328101    0.097218    0.042352    21.00000    0.01919    0.06505 =
         0.02973    0.00489   -0.00853    0.01003
C11A  1    1.085978   -0.013928    0.131770    21.00000    0.01292    0.01944 =
         0.01794    0.00271   -0.00078    0.00456
AFIX  43
H11A  2    1.115563   -0.105254    0.135579    21.00000   -1.20000
AFIX   0
C12A  1    0.889245    0.021445    0.109196    21.00000    0.01256    0.02404 =
         0.01540    0.00376    0.00046    0.00642
C13A  1    0.767495   -0.081533    0.091481    21.00000    0.01786    0.02587 =
         0.02557    0.00518   -0.00554    0.00282
AFIX  43
H13A  2    0.810514   -0.170795    0.095012    21.00000   -1.20000
AFIX   0
C14A  1    0.583449   -0.054177    0.068675    21.00000    0.01868    0.02652 =
         0.02896   -0.00183   -0.00318    0.00373
AFIX  43
H14A  2    0.506752   -0.124435    0.056500    21.00000   -1.20000
AFIX   0
C15A  1    0.514622    0.076976    0.064103    21.00000    0.01581    0.03531 =
         0.02187    0.00290   -0.00283    0.00630
C16A  1    0.627695    0.181958    0.082930    21.00000    0.01863    0.02577 =
         0.02996    0.00840    0.00535    0.01011
AFIX  43
H16A  2    0.578895    0.270330    0.080521    21.00000   -1.20000
AFIX   0
C17A  1    0.814051    0.154334    0.105379    21.00000    0.01390    0.02534 =
         0.01826    0.00325    0.00433    0.00022
AFIX  43
H17A  2    0.889108    0.224576    0.117925    21.00000   -1.20000
AFIX   0
C18A  1    0.252013    0.237551    0.037913    21.00000    0.02919    0.07738 =
         0.03024    0.00897   -0.00227    0.03505
AFIX  23
H18A  2    0.355553    0.293258    0.026731    21.00000   -1.20000
H18B  2    0.227115    0.274540    0.063225    21.00000   -1.20000
AFIX   0
C19A  1    0.054243    0.237117    0.011714    21.00000    0.03695    0.10978 =
         0.03590    0.00481   -0.00634    0.03347
AFIX 137
H19A  2   -0.005347    0.326158    0.010835    21.00000   -1.50000
H19B  2   -0.042313    0.174525    0.021568    21.00000   -1.50000
H19C  2    0.083168    0.210387   -0.014113    21.00000   -1.50000
AFIX   0
PART   2
SAME O1A > C19A
O1B   4    0.334269    0.153020    0.040723   -21.00000    0.02129    0.02317 =
         0.02568    0.00283   -0.00570   -0.00787
C11B  1    1.076332   -0.005361    0.127034   -21.00000    0.01818    0.02194 =
         0.01671    0.00163    0.00023   -0.00435
AFIX  43
H11B  2    1.101335   -0.097976    0.127212   -21.00000   -1.20000
AFIX   0
C12B  1    0.883322    0.040833    0.105418   -21.00000    0.01063    0.02715 =
         0.01863    0.00321    0.00056   -0.00029
C13B  1    0.748196   -0.059514    0.087968   -21.00000    0.02117    0.01838 =
         0.02527    0.00290   -0.00098    0.00320
AFIX  43
H13B  2    0.784179   -0.150393    0.090338   -21.00000   -1.20000
AFIX   0
C14B  1    0.560523   -0.021543    0.067164   -21.00000    0.01850    0.02536 =
         0.02146    0.00061   -0.00750   -0.00193
AFIX  43
H14B  2    0.469197   -0.087245    0.056450   -21.00000   -1.20000
AFIX   0
C15B  1    0.512013    0.111653    0.062651   -21.00000    0.01527    0.02166 =
         0.01946    0.00435    0.00201    0.00609
C16B  1    0.646502    0.210769    0.078328   -21.00000    0.01519    0.01891 =
         0.02567    0.00504    0.00465   -0.00095
AFIX  43
H16B  2    0.612476    0.301559    0.074722   -21.00000   -1.20000
AFIX   0
C17B  1    0.830563    0.174888    0.099252   -21.00000    0.01269    0.01453 =
         0.02341    0.00781    0.00406   -0.00106
AFIX  43
H17B  2    0.920855    0.242071    0.109401   -21.00000   -1.20000
AFIX   0
C18B  1    0.188575    0.056804    0.023651   -21.00000    0.03089    0.04638 =
         0.03642    0.00235   -0.00157   -0.00704
AFIX  23
H18C  2    0.137921   -0.000769    0.043614   -21.00000   -1.20000
H18D  2    0.253015    0.000488    0.004988   -21.00000   -1.20000
AFIX   0
C19B  1    0.012479    0.137987    0.003525   -21.00000    0.01658    0.05726 =
         0.03911    0.01289   -0.00685    0.00584
AFIX 137
H19D  2   -0.092676    0.077828   -0.008011   -21.00000   -1.50000
H19E  2    0.064679    0.192854   -0.016491   -21.00000   -1.50000
H19F  2   -0.046810    0.195026    0.022250   -21.00000   -1.50000
AFIX   0
PART   0
S1    6    0.975680    0.534460    0.164034    11.00000    0.01260    0.01534 =
         0.03285   -0.00428   -0.00396    0.00079
F1    5    0.350837    0.611626    0.030195    11.00000    0.04001    0.09645 =
         0.04056   -0.01902   -0.02218    0.01801
O2    4    0.864804    0.524250    0.198990    11.00000    0.02166    0.02693 =
         0.02985    0.00347    0.00149   -0.00141
O3    4    1.093074    0.413884    0.156282    11.00000    0.01954    0.02321 =
         0.05592   -0.01290   -0.01046    0.00703
O4    4    1.096943    0.658436    0.162535    11.00000    0.01931    0.02249 =
         0.03549   -0.00398   -0.00314   -0.00564
C21   1    0.781200    0.548438    0.123720    11.00000    0.01448    0.01599 =
         0.03525   -0.00682   -0.00502   -0.00312
C22   1    0.839346    0.536129    0.085954    11.00000    0.01634    0.04934 =
         0.03314   -0.01839   -0.00048    0.00270
AFIX  43
H22A  2    0.976314    0.514113    0.081967    11.00000   -1.20000
AFIX   0
C23   1    0.694548    0.556438    0.054081    11.00000    0.03132    0.06735 =
         0.03150   -0.02102   -0.00080    0.00286
AFIX  43
H23A  2    0.732047    0.548830    0.028653    11.00000   -1.20000
AFIX   0
C24   1    0.493048    0.588306    0.061442    11.00000    0.02890    0.04848 =
         0.03299   -0.01176   -0.01458    0.00456
C25   1    0.429859    0.598393    0.098328    11.00000    0.01390    0.02771 =
         0.04282   -0.00660   -0.00544    0.00149
AFIX  43
H25A  2    0.292169    0.619120    0.102114    11.00000   -1.20000
AFIX   0
C26   1    0.575471    0.577056    0.129893    11.00000    0.01715    0.01514 =
         0.03106   -0.00292    0.00115   -0.00140
AFIX  43
H26A  2    0.535488    0.581891    0.155205    11.00000   -1.20000
HKLF 4
REM  tk1fb_0m in P2(1)/n   (100K)
REM R1 =  0.0649 for   3609 Fo > 4sig(Fo)  and  0.0959 for all   4993 data
REM    392 parameters refined using    418 restraints
END
WGHT      0.0388      4.3614
REM Highest difference peak  0.390,  deepest hole -0.493,  1-sigma level  0.073
Q1    1   1.0249  0.4560  0.1578  11.00000  0.05    0.39
Q2    1   1.1083  0.5813  0.1585  11.00000  0.05    0.36
Q3    1   0.9666  0.5243  0.1368  11.00000  0.05    0.35
Q4    1   1.0023  0.6287  0.1594  11.00000  0.05    0.33
Q5    1   0.8937  0.0926  0.1005  11.00000  0.05    0.32
Q6    1   0.2686  0.2942  0.0422  11.00000  0.05    0.31
Q7    1   1.8487  0.1324  0.2011  11.00000  0.05    0.31
Q8    1   0.3390  0.0284  0.0394  11.00000  0.05    0.30
Q9    1   1.7879  0.0170  0.2021  11.00000  0.05    0.29
Q10   1   1.0831  0.6799  0.1397  11.00000  0.05    0.29
Q11   1   0.2124  0.1765  0.0445  11.00000  0.05    0.28
Q12   1   1.0806  0.7653  0.1612  11.00000  0.05    0.26
Q13   1   1.4948 -0.1367  0.1987  11.00000  0.05    0.26
Q14   1   0.3021  0.5410  0.0395  11.00000  0.05    0.25
Q15   1   0.9837  0.5336  0.2097  11.00000  0.05    0.25
Q16   1   0.8103  0.5783  0.1021  11.00000  0.05    0.25
Q17   1   0.4701  0.6314  0.0810  11.00000  0.05    0.24
Q18   1   1.9834 -0.2132  0.2236  11.00000  0.05    0.24
Q19   1   0.9984  0.3460  0.1580  11.00000  0.05    0.23
Q20   1   1.4988  0.1906  0.1788  11.00000  0.05    0.23
;
