# Supplementary material for: 2-[(E)-2-(4-Eth­oxy­phen­yl)ethen­yl]-1-methyl­quinolinium 4-fluoro­benzene­sulfonate
Source: Acta Crystallogr Sect E Struct Rep Online. 2013 Dec 4;70(Pt 1):o11–2. doi: 10.1107/S1600536813032509 (PMC3914062; doi:10.1107/S1600536813032509)
Supplement: Supplementary file 2 [file e-70-00o11-Isup2.hkl]

# 
# h,k,l, Fc-squared, Fo-squared, sigma(Fo-squared) and status flag 
# 
data_I
_shelx_title ' tk1fb_0m in P2(1)/n   (100K)' 
_shelx_refln_list_code          4 
_shelx_F_calc_maximum      333.83 
_exptl_crystal_F_000       976.00 
_reflns_d_resolution_high  0.7696 
 
loop_ 
 _symmetry_equiv_pos_as_xyz 
 'x, y, z' 
 '-x+1/2, y+1/2, -z+1/2' 
 '-x, -y, -z' 
 'x-1/2, -y-1/2, z-1/2' 
 
_cell_length_a     6.4366 
_cell_length_b     9.8909 
_cell_length_c    34.3628 
_cell_angle_alpha  90.000 
_cell_angle_beta   95.102 
_cell_angle_gamma  90.000 
 
_shelx_F_squared_multiplier     1.000 
 
loop_ 
 _refln_index_h 
 _refln_index_k 
 _refln_index_l 
 _refln_F_squared_calc 
 _refln_F_squared_meas 
 _refln_F_squared_sigma 
 _refln_observed_status 
   2   0   0     7375.14     7965.30    158.49 o 
   4   0   0       32.01       34.67     10.54 o 
   6   0   0        5.44        4.86     12.87 o 
   8   0   0      109.56      173.18     47.57 o 
   1   1   0     1776.68     1955.08     40.50 o 
   2   1   0      242.77      227.67     10.56 o 
   3   1   0     1412.60     1473.03     28.90 o 
   4   1   0      628.98      632.19     20.04 o 
   5   1   0       14.68       26.62     12.11 o 
   6   1   0      602.88      648.53     31.60 o 
   7   1   0      346.13      462.30     42.60 o 
   8   1   0      105.43      103.28     60.20 o 
   0   2   0    47289.90    49193.06    545.10 o 
   1   2   0      516.92      500.28     21.06 o 
   2   2   0      151.95      154.25     16.36 o 
   3   2   0      337.64      303.47     10.05 o 
   4   2   0      225.43      256.09     10.75 o 
   5   2   0      352.52      363.29     14.69 o 
   6   2   0       25.62       41.73      9.61 o 
   7   2   0       18.37      -14.53     36.56 o 
   8   2   0        7.79       35.16     44.18 o 
   1   3   0     1791.84     1590.40     22.99 o 
   2   3   0     2073.85     2100.22     26.36 o 
   3   3   0     1100.77     1082.52     29.08 o 
   4   3   0       87.01      109.56     10.91 o 
   5   3   0      741.12      788.91     33.08 o 
   6   3   0      883.99      927.56     96.08 o 
   7   3   0       30.36       72.33     20.76 o 
   8   3   0       50.70      112.74     51.31 o 
   0   4   0     1099.55     1114.16     21.27 o 
   1   4   0      299.12      346.23     15.79 o 
   2   4   0       13.72       60.07      7.86 o 
   3   4   0     1107.46     1050.80     18.84 o 
   4   4   0        4.04        9.12     10.23 o 
   5   4   0      243.06      221.95     15.56 o 
   6   4   0       19.12       36.68     11.85 o 
   7   4   0       58.56       77.46     12.29 o 
   1   5   0       63.01      316.02     44.70 o 
   2   5   0      873.58      879.97     19.80 o 
   3   5   0        2.43       14.84      6.54 o 
   4   5   0      768.78      813.62     52.67 o 
   5   5   0      249.42      308.30     17.72 o 
   6   5   0      202.09      229.02     29.51 o 
   7   5   0        5.19       40.39     20.83 o 
   0   6   0      408.86      407.60     15.17 o 
   1   6   0     1469.81     1528.82     23.37 o 
   2   6   0       22.67       18.97      6.72 o 
   3   6   0      630.32      598.72     16.18 o 
   4   6   0     2935.32     2676.00     48.68 o 
   5   6   0      356.22      311.22     21.38 o 
   6   6   0       45.50       76.72     14.20 o 
   7   6   0       25.60       39.06     12.97 o 
   1   7   0      463.35      526.47     15.84 o 
   2   7   0      672.56      625.05     17.15 o 
   3   7   0       17.60       23.40      8.70 o 
   4   7   0      910.71      868.79     37.54 o 
   5   7   0      277.03      267.64     19.92 o 
   6   7   0       60.05       97.71     17.73 o 
   0   8   0      119.16      317.40     26.92 o 
   1   8   0       48.20       80.96     11.62 o 
   2   8   0      812.87      967.74     41.94 o 
   3   8   0       60.34       60.27     10.46 o 
   4   8   0      110.05      118.06     14.13 o 
   5   8   0        3.73       36.81     19.61 o 
   6   8   0        5.95       24.86     28.90 o 
   1   9   0      336.30      485.66     16.83 o 
   2   9   0       16.96       57.23      9.82 o 
   3   9   0       56.91       69.94     18.22 o 
   4   9   0       86.85      100.21     16.63 o 
   5   9   0       51.45       71.56     13.62 o 
   0  10   0      144.20      136.32     20.82 o 
   1  10   0       32.56       68.85     12.89 o 
   2  10   0      116.17      112.06     15.47 o 
   3  10   0        1.19       34.11     14.01 o 
   4  10   0       43.84       36.35     12.07 o 
   5  10   0       65.33      149.39     17.56 o 
   1  11   0      641.77      664.86     30.31 o 
   2  11   0      322.60      312.13     22.95 o 
   3  11   0       18.77        8.91     12.60 o 
   4  11   0       53.52      124.88     23.20 o 
   0  12   0        0.14       18.83     25.37 o 
   1  12   0      351.57      419.16     38.15 o 
   2  12   0      119.39      239.05     29.88 o 
  -7   0   1      945.67      926.88     80.34 o 
  -5   0   1        9.79       10.04     12.35 o 
  -3   0   1      571.65      640.34     26.97 o 
  -1   0   1    11658.20    13435.86    336.13 o 
   1   0   1     1782.24     1929.88     52.05 o 
   3   0   1      719.88      792.05     27.87 o 
   5   0   1       11.91       -7.76     10.55 o 
   7   0   1      341.04      361.33     56.21 o 
  -8   1   1      382.43      480.74     67.56 o 
  -7   1   1       68.34      167.78     31.13 o 
  -6   1   1       26.47       69.23     21.09 o 
  -5   1   1      647.02      660.95     34.11 o 
  -4   1   1       59.06       58.17     10.49 o 
  -3   1   1        3.34       12.26      6.73 o 
  -2   1   1      185.86      219.90     10.37 o 
  -1   1   1      639.04      605.53     10.32 o 
   0   1   1      113.42       68.22      3.69 o 
   1   1   1      120.90      141.23      4.91 o 
   2   1   1     2597.31     2537.42     28.88 o 
   3   1   1     3841.07     4164.72     63.94 o 
   4   1   1        7.33       11.70      8.24 o 
   5   1   1       12.42        8.58      8.14 o 
   6   1   1      533.85      507.63     21.42 o 
   7   1   1       47.09      115.54     28.65 o 
   8   1   1      368.21      378.08     43.37 o 
  -8   2   1        9.56      134.92     50.97 o 
  -7   2   1       13.69      -11.10     36.43 o 
  -6   2   1      693.03      677.64     24.50 o 
  -5   2   1       61.27       71.16      6.10 o 
  -4   2   1      336.97      337.70     10.17 o 
  -3   2   1        2.95        8.69      4.39 o 
  -2   2   1     2703.17     2583.63     42.29 o 
  -1   2   1       84.74      322.51      9.84 o 
   0   2   1    13826.70    13436.53    186.28 o 
   1   2   1     1623.09     1571.62     19.89 o 
   2   2   1     1915.46     2110.91     24.16 o 
   3   2   1      948.55     1097.58     19.04 o 
   4   2   1       64.40       86.64      6.28 o 
   5   2   1      564.01      565.02     18.22 o 
   6   2   1       46.10       55.74      9.25 o 
   7   2   1      791.38      826.31     83.18 o 
   8   2   1       99.62      125.90     43.19 o 
  -8   3   1       52.50      181.45     55.92 o 
  -7   3   1      120.03      191.32     27.84 o 
  -6   3   1      829.09      820.49     53.55 o 
  -5   3   1      440.01      455.02     28.13 o 
  -4   3   1       67.50       68.74      7.40 o 
  -3   3   1       66.90       95.23     12.04 o 
  -2   3   1     2284.61     2461.00     34.15 o 
  -1   3   1     2003.43     1948.45     27.10 o 
   0   3   1     1927.42     2117.43     27.35 o 
   1   3   1     2592.64     2751.53     30.61 o 
   2   3   1      850.27      948.66     20.23 o 
   3   3   1      163.25      171.15     25.30 o 
   4   3   1      678.56      725.48     15.81 o 
   5   3   1      459.00      446.28     24.74 o 
   6   3   1      998.19      951.54     55.02 o 
   7   3   1       20.92       50.61     12.55 o 
   8   3   1      123.47      120.91     18.66 o 
  -7   4   1       10.42       16.03      9.12 o 
  -6   4   1       24.08       42.23      9.54 o 
  -5   4   1        0.63      -12.19      8.02 o 
  -4   4   1     2335.98     2016.76     57.69 o 
  -3   4   1      606.05      562.67     19.75 o 
  -2   4   1     2111.31     2210.79     26.95 o 
  -1   4   1     1898.66     1932.78     24.53 o 
   0   4   1     1382.98     1264.66     16.38 o 
   1   4   1     5590.13     5467.06     52.56 o 
   2   4   1      885.78     1067.32     17.85 o 
   3   4   1      237.93      250.13     11.25 o 
   4   4   1       24.80       28.99      8.37 o 
   5   4   1       93.37       77.52     10.15 o 
   6   4   1      320.10      351.26     32.27 o 
   7   4   1      359.13      330.41     19.53 o 
  -7   5   1      274.69      299.62     24.10 o 
  -6   5   1      131.45      111.31     14.35 o 
  -5   5   1     2311.15     2130.11     52.12 o 
  -4   5   1      683.30      686.70     28.59 o 
  -3   5   1      254.65      255.46      9.89 o 
  -2   5   1      516.95      557.05     19.01 o 
  -1   5   1    10360.31    10978.51     95.85 o 
   0   5   1      227.82      256.44      7.76 o 
   1   5   1      326.53      433.99     10.90 o 
   2   5   1      233.16      254.57      9.81 o 
   3   5   1        0.38        1.53      9.25 o 
   4   5   1     1105.66     1075.50     71.33 o 
   5   5   1      182.77      216.23     15.95 o 
   6   5   1      209.44      169.58     23.57 o 
   7   5   1       63.89       56.15     32.33 o 
  -7   6   1       20.64       54.51     21.07 o 
  -6   6   1      621.49      589.65     42.35 o 
  -5   6   1      445.66      430.56     23.66 o 
  -4   6   1      994.04     1121.09     32.05 o 
  -3   6   1       31.52       54.16      8.12 o 
  -2   6   1      414.13      392.69     16.67 o 
  -1   6   1     1522.41     1646.15     21.33 o 
   0   6   1     1231.56     1057.38     14.79 o 
   1   6   1     1509.25     1660.23     28.75 o 
   2   6   1       55.87       43.58      7.19 o 
   3   6   1      217.63      301.30     12.65 o 
   4   6   1      495.33      633.12     36.27 o 
   5   6   1       82.51       78.70     13.25 o 
   6   6   1       70.89       82.53     13.81 o 
   7   6   1      115.74      138.65     16.98 o 
  -7   7   1      147.32      144.98     27.70 o 
  -6   7   1        0.02        4.82     10.40 o 
  -5   7   1      361.72      393.75     22.05 o 
  -4   7   1       73.08      141.87     13.97 o 
  -3   7   1      148.19      166.32     11.18 o 
  -2   7   1     1750.56     1642.58     24.81 o 
  -1   7   1     2368.20     2350.10     28.29 o 
   0   7   1      172.98      238.50      9.35 o 
   1   7   1      532.69      536.90     13.42 o 
   2   7   1      118.70      153.89     20.08 o 
   3   7   1        9.45       10.47      8.44 o 
   4   7   1      470.00      469.68     28.76 o 
   5   7   1       67.00      103.24     13.83 o 
   6   7   1        5.44       10.73     10.42 o 
  -6   8   1      375.60      374.88     22.87 o 
  -5   8   1       49.11       47.70     27.36 o 
  -4   8   1       30.76       47.98     11.27 o 
  -3   8   1       67.80       90.42     11.13 o 
  -2   8   1     3065.43     2937.87     50.82 o 
  -1   8   1      201.56      362.95     24.83 o 
   0   8   1     2608.73     2446.58     31.89 o 
   1   8   1      513.31      655.33     17.90 o 
   2   8   1      572.69      514.96     22.13 o 
   3   8   1        8.74        7.65      8.96 o 
   4   8   1       14.44       34.75     10.35 o 
   5   8   1      201.44      221.56     20.30 o 
   6   8   1        0.09       31.88     22.93 o 
  -5   9   1        0.52       50.05     22.39 o 
  -4   9   1       37.33       35.38     13.80 o 
  -3   9   1      204.43      202.63     15.85 o 
  -2   9   1      652.53      633.10     20.64 o 
  -1   9   1     1508.90     1307.15     25.27 o 
   0   9   1        7.52       44.79      9.15 o 
   1   9   1     1085.50     1019.45     27.43 o 
   2   9   1       74.09       97.66     13.13 o 
   3   9   1       42.91       42.99     11.89 o 
   4   9   1       20.42       69.06     12.07 o 
   5   9   1        2.62       33.94     15.39 o 
  -5  10   1       75.01       80.83     19.96 o 
  -4  10   1       29.64       54.73     12.95 o 
  -3  10   1        0.01       -2.02     15.64 o 
  -2  10   1      812.50      814.30     25.11 o 
  -1  10   1        1.10       29.86     10.02 o 
   0  10   1      187.71      179.02     15.77 o 
   1  10   1      681.17      606.08     19.76 o 
   2  10   1        9.38       10.50     13.26 o 
   3  10   1       48.94      101.01     14.06 o 
   4  10   1       47.43       73.56     13.39 o 
   5  10   1      123.50      124.47     16.76 o 
  -4  11   1        6.87       53.73     24.02 o 
  -3  11   1        6.91       11.65     11.72 o 
  -2  11   1      193.78      165.44     18.52 o 
  -1  11   1       78.86      116.60     18.80 o 
   0  11   1       55.44       78.63     14.89 o 
   1  11   1      729.63      717.44     29.99 o 
   2  11   1       99.37      146.82     18.42 o 
   3  11   1        0.02      -18.79     24.28 o 
   4  11   1      433.69      595.12     25.89 o 
  -2  12   1      114.57      136.27     26.78 o 
  -1  12   1       19.46       74.61     19.66 o 
   0  12   1      214.60      265.88     24.63 o 
   1  12   1      162.92      133.74     26.09 o 
   2  12   1       29.60       31.26     22.90 o 
  -8   0   2     1063.18     1183.65     91.02 o 
  -6   0   2        3.85       19.14     18.60 o 
  -4   0   2     1152.01     1301.49     41.87 o 
  -2   0   2     4517.63     4859.88    193.18 o 
   2   0   2     2872.69     3221.15     68.92 o 
   4   0   2      846.40      956.59     33.65 o 
   6   0   2     1536.61     1471.49     92.39 o 
   8   0   2      186.40      193.93     18.74 o 
  -8   1   2       16.13       98.85     44.45 o 
  -7   1   2      827.72      843.29     54.92 o 
  -6   1   2      459.14      535.58     42.36 o 
  -5   1   2      180.24      178.37     15.02 o 
  -4   1   2        0.14       -6.28      7.41 o 
  -3   1   2       12.77       29.20      7.31 o 
  -2   1   2      910.48      931.04     20.34 o 
  -1   1   2     2254.88     2324.18     41.08 o 
   0   1   2      118.15      100.27      5.63 o 
   1   1   2      815.03      966.53     19.07 o 
   2   1   2       30.58       27.00      5.82 o 
   3   1   2       52.11      160.00     28.77 o 
   4   1   2        7.76       11.14      9.05 o 
   5   1   2      102.21      111.57      6.46 o 
   6   1   2      247.77      236.28     13.33 o 
   7   1   2      408.16      448.95     21.59 o 
   8   1   2        0.63       26.48     21.70 o 
  -8   2   2      660.99      644.76     79.83 o 
  -7   2   2       89.86       68.66     41.28 o 
  -6   2   2       24.07      109.18     17.63 o 
  -5   2   2       49.46       62.03      6.37 o 
  -4   2   2       44.38       41.54      4.48 o 
  -3   2   2      402.23      461.72     11.89 o 
  -2   2   2     1662.36     1666.07     25.32 o 
  -1   2   2     2767.74     2599.59     28.86 o 
   0   2   2     1449.66     1477.07     32.90 o 
   1   2   2      142.37      142.59      6.15 o 
   2   2   2     1121.19     1472.46     32.65 o 
   3   2   2        3.55       14.81      8.43 o 
   4   2   2       11.03       11.14      6.13 o 
   5   2   2      339.41      313.48     14.52 o 
   6   2   2      153.79      187.70     13.44 o 
   7   2   2      104.79      186.89     22.95 o 
   8   2   2       99.68      109.49     56.58 o 
  -8   3   2        2.17       29.71     46.35 o 
  -7   3   2      186.96      201.42     43.35 o 
  -6   3   2        3.49      147.66     32.16 o 
  -5   3   2       72.59       59.40     16.35 o 
  -4   3   2       68.35       75.83      9.70 o 
  -3   3   2     3042.21     2896.49     51.02 o 
  -2   3   2       16.49       40.09      8.09 o 
  -1   3   2     8214.61     8670.87    103.88 o 
   0   3   2    13200.62    12762.07    104.01 o 
   1   3   2     4938.80     5232.35     70.61 o 
   2   3   2     4419.31     4322.10     75.82 o 
   3   3   2     1123.68     1053.91     38.78 o 
   4   3   2     1157.25     1160.80     34.18 o 
   5   3   2       13.47       16.71     15.99 o 
   6   3   2      826.33      814.19     35.39 o 
   7   3   2       47.90       50.20     25.83 o 
   8   3   2        0.02       -0.31     33.45 o 
  -7   4   2      157.69      145.70     16.93 o 
  -6   4   2      531.59      511.92     19.14 o 
  -5   4   2      200.09      170.69     14.09 o 
  -4   4   2      101.15      134.86     13.79 o 
  -3   4   2       51.43       86.66     22.25 o 
  -2   4   2      882.40     1040.38     16.36 o 
  -1   4   2     2634.98     2664.08     31.20 o 
   0   4   2      311.00      365.30      9.42 o 
   1   4   2       78.20      143.00     11.65 o 
   2   4   2     1038.81     1094.02     29.99 o 
   3   4   2      556.05      531.77     13.14 o 
   4   4   2      552.15      572.45     19.85 o 
   5   4   2      562.88      386.42    123.94 o 
   6   4   2      627.57      646.52     23.19 o 
   7   4   2      256.34      284.17     18.72 o 
  -7   5   2       16.14       23.36     30.93 o 
  -6   5   2      252.88      195.11     15.78 o 
  -5   5   2     1077.56      844.34    117.72 o 
  -4   5   2      761.47      763.40     55.59 o 
  -3   5   2      933.95      896.51     16.44 o 
  -2   5   2      305.54      404.57     13.79 o 
  -1   5   2       16.15      365.00     27.63 o 
   0   5   2     1827.01     1761.02     19.15 o 
   1   5   2      806.51      930.65     17.06 o 
   2   5   2      585.97      570.99     15.00 o 
   3   5   2       37.73       50.64     13.20 o 
   4   5   2      314.35      406.40     19.37 o 
   5   5   2       41.55       49.40     10.67 o 
   6   5   2      164.92      192.32     16.41 o 
   7   5   2        7.25       53.67     20.78 o 
  -7   6   2       71.77       77.17     15.63 o 
  -6   6   2        5.07       38.02     11.08 o 
  -5   6   2       60.30       87.42     12.60 o 
  -4   6   2      450.36      556.99     62.74 o 
  -3   6   2       49.06       68.78      8.27 o 
  -2   6   2      167.65      297.03     13.01 o 
  -1   6   2     3055.03     3137.71     33.44 o 
   0   6   2      987.84      907.77     13.76 o 
   1   6   2     1328.13     1289.36     18.49 o 
   2   6   2       23.81       28.83      6.50 o 
   3   6   2      800.76      710.56     17.30 o 
   4   6   2      334.07      339.13     17.82 o 
   5   6   2      571.45      583.18     24.13 o 
   6   6   2       25.95       30.95     12.02 o 
   7   6   2       14.79       32.23     12.83 o 
  -7   7   2        4.46       44.99     27.42 o 
  -6   7   2        1.39        0.74     15.32 o 
  -5   7   2       60.64       77.54     12.63 o 
  -4   7   2      964.89      815.97     25.59 o 
  -3   7   2       39.68       25.71      8.30 o 
  -2   7   2      180.47      256.40     12.16 o 
  -1   7   2       55.77      122.73     11.14 o 
   0   7   2     1573.55     1454.65     20.00 o 
   1   7   2      228.19      302.94     10.91 o 
   2   7   2      133.75      161.73     10.22 o 
   3   7   2        3.90       -6.36      7.92 o 
   4   7   2      201.85      157.01     34.97 o 
   5   7   2       35.72       79.07     14.38 o 
   6   7   2      185.73      144.20     26.89 o 
  -6   8   2       23.91       78.69     22.41 o 
  -5   8   2       11.07       10.32     18.83 o 
  -4   8   2       27.81       36.15     11.31 o 
  -3   8   2        6.01       -1.19      8.87 o 
  -2   8   2      100.60      495.67     53.52 o 
  -1   8   2     4332.69     3841.48     45.37 o 
   0   8   2       97.35      165.59     10.13 o 
   1   8   2     1418.72     1524.31     25.17 o 
   2   8   2       42.84       66.84      9.22 o 
   3   8   2        7.17       26.77     11.51 o 
   4   8   2       23.02       32.32     10.35 o 
   5   8   2       13.43       32.57     17.40 o 
   6   8   2       55.31       62.97     13.55 o 
  -5   9   2       97.16      108.88     16.76 o 
  -4   9   2       25.74        6.53     10.33 o 
  -3   9   2        9.12        9.55     11.87 o 
  -2   9   2       96.74      128.89     11.29 o 
  -1   9   2        0.38       60.77     14.18 o 
   0   9   2      738.11      765.35     17.93 o 
   1   9   2       11.19       94.73     10.01 o 
   2   9   2      119.46      124.73     11.88 o 
   3   9   2       73.27       73.89     16.34 o 
   4   9   2      181.78      191.67     16.41 o 
   5   9   2       36.65       70.06     17.39 o 
  -5  10   2       50.85      123.51     21.01 o 
  -4  10   2        1.95       27.26     11.84 o 
  -3  10   2      132.62      121.76     16.11 o 
  -2  10   2       51.96      212.32     16.30 o 
  -1  10   2      621.71      524.85     19.65 o 
   0  10   2        2.83       19.08     15.29 o 
   1  10   2      533.58      518.92     21.83 o 
   2  10   2        0.05       25.05     11.57 o 
   3  10   2      333.67      347.24     20.71 o 
   4  10   2       26.00       41.81     12.86 o 
   5  10   2      172.58      160.80     25.08 o 
  -4  11   2       27.40       64.26     20.85 o 
  -3  11   2       15.96       30.50     14.55 o 
  -2  11   2        2.35       15.96     18.15 o 
  -1  11   2      338.84      251.73     22.51 o 
   0  11   2       66.48       52.43     14.91 o 
   1  11   2       15.01       56.83     17.41 o 
   2  11   2      183.52      205.21     19.96 o 
   3  11   2        0.05        7.22     13.51 o 
   4  11   2      522.96      605.96     28.64 o 
  -2  12   2      441.71      536.59     27.87 o 
  -1  12   2      118.22      139.54     21.93 o 
   0  12   2        5.35      -17.42     31.46 o 
   1  12   2       96.79      152.73     31.68 o 
   2  12   2       46.49       83.19     27.66 o 
  -7   0   3       59.98      136.60     43.32 o 
  -5   0   3      158.86      177.29     30.03 o 
  -3   0   3     2789.42     3349.54     76.76 o 
  -1   0   3    10937.27    12808.73    475.92 o 
   1   0   3     3446.05     4242.36     63.75 o 
   3   0   3     3921.90     5214.07    109.77 o 
   5   0   3      179.76      212.17     20.24 o 
   7   0   3       80.34      118.82     19.79 o 
  -8   1   3       92.09      128.58     47.47 o 
  -7   1   3       39.02      151.47     31.63 o 
  -6   1   3     1384.48     1511.36     63.41 o 
  -5   1   3        5.70      -11.48      9.43 o 
  -4   1   3      200.72      168.67     12.74 o 
  -3   1   3       32.33       49.96      8.51 o 
  -2   1   3     2462.52     2532.98     48.73 o 
  -1   1   3       90.74       99.94      4.63 o 
   0   1   3       20.30       32.26      3.01 o 
   1   1   3      646.27      615.77      9.60 o 
   2   1   3     4778.56     5234.59     63.27 o 
   3   1   3     1104.58     1229.62     17.22 o 
   4   1   3        4.20        6.04      4.93 o 
   5   1   3      507.39      499.77     14.21 o 
   6   1   3        0.91       13.55      7.45 o 
   7   1   3       42.07      106.83     11.02 o 
   8   1   3       23.53       63.23     10.75 o 
  -8   2   3       36.39       93.63     47.72 o 
  -7   2   3       40.74       83.09     22.20 o 
  -6   2   3     1588.99     1717.42     78.88 o 
  -5   2   3     1371.26     1383.31     34.11 o 
  -4   2   3       10.18       21.22      5.33 o 
  -3   2   3      366.56      275.78      9.58 o 
  -2   2   3      436.75      450.36     12.08 o 
  -1   2   3    18367.35    19109.96    441.93 o 
   0   2   3    14398.08    13290.11    183.35 o 
   1   2   3     4996.78     4748.74     75.42 o 
   2   2   3      178.23      206.10      9.25 o 
   3   2   3      217.71      190.63     10.86 o 
   4   2   3       12.64       17.30      4.55 o 
   5   2   3      860.90      901.39     21.98 o 
   6   2   3      946.33      913.11     49.45 o 
   7   2   3      458.68      367.98     57.05 o 
   8   2   3        4.42       24.59     34.99 o 
  -8   3   3       57.83       93.04     50.42 o 
  -7   3   3       16.11       41.50     19.72 o 
  -6   3   3     2324.42     2375.57     74.76 o 
  -5   3   3       13.68       13.29     12.59 o 
  -4   3   3       80.70       77.32      7.65 o 
  -3   3   3      286.74      328.06     14.08 o 
  -2   3   3      160.20      126.35      8.43 o 
  -1   3   3     9906.72    10568.38    125.26 o 
   0   3   3     1544.97     1425.93     32.68 o 
   1   3   3       79.24       74.89      7.75 o 
   2   3   3      219.05      396.98     11.64 o 
   3   3   3      790.34      837.14     19.57 o 
   4   3   3      392.36      417.59     17.48 o 
   5   3   3      369.98      398.57     15.46 o 
   6   3   3        0.12       20.98     11.68 o 
   7   3   3       74.63       79.77     32.55 o 
   8   3   3       18.97       36.97     14.38 o 
  -7   4   3        6.39       30.75     22.59 o 
  -6   4   3       62.33       84.54     10.20 o 
  -5   4   3        7.89       29.60     17.32 o 
  -4   4   3      147.24      172.51     15.20 o 
  -3   4   3     1226.50     1351.30     41.95 o 
  -2   4   3       52.62       57.52      6.95 o 
  -1   4   3     2493.46     2349.43     28.28 o 
   0   4   3     2077.43     2130.74     20.80 o 
   1   4   3      153.66      216.75      7.03 o 
   2   4   3     1772.42     2030.28     29.95 o 
   3   4   3       94.98      108.09      9.10 o 
   4   4   3     1376.04     1351.85     33.67 o 
   5   4   3      427.65      526.75     40.17 o 
   6   4   3       68.70       99.92     12.43 o 
   7   4   3        9.56       16.52     10.24 o 
  -7   5   3       25.76       42.79     15.29 o 
  -6   5   3      302.44      334.35     24.61 o 
  -5   5   3       55.71       77.33     35.57 o 
  -4   5   3     1244.90     1093.02     33.03 o 
  -3   5   3      652.93      681.62     14.48 o 
  -2   5   3       23.38       40.69      5.87 o 
  -1   5   3     4175.11     4645.85     52.29 o 
   0   5   3     1690.24     1756.31     20.91 o 
   1   5   3        3.48       12.24      4.71 o 
   2   5   3      105.71       98.94      7.49 o 
   3   5   3     1166.05     1181.07     22.76 o 
   4   5   3     1083.59     1066.64     38.26 o 
   5   5   3     1386.14     1396.23     36.05 o 
   6   5   3      273.73      256.89     21.68 o 
   7   5   3      202.06      259.08     20.29 o 
  -7   6   3       19.76      103.47     26.90 o 
  -6   6   3      261.34      266.94     27.03 o 
  -5   6   3      113.99      104.82     13.45 o 
  -4   6   3      455.48      401.23     23.53 o 
  -3   6   3      187.12      188.63     10.92 o 
  -2   6   3     3290.17     3202.56     39.30 o 
  -1   6   3     1574.89     1601.93     21.98 o 
   0   6   3       91.90      112.17      6.34 o 
   1   6   3       73.70       84.79      6.53 o 
   2   6   3      983.56      967.26     17.54 o 
   3   6   3      179.12      185.55     12.07 o 
   4   6   3      911.90      912.20     28.45 o 
   5   6   3      108.89      119.75     14.28 o 
   6   6   3      271.38      270.07     22.86 o 
   7   6   3       11.40       -3.70     19.94 o 
  -7   7   3      334.56      351.00     22.92 o 
  -6   7   3       11.61       28.38     11.57 o 
  -5   7   3      732.70      660.89     25.97 o 
  -4   7   3      226.58      270.92     17.33 o 
  -3   7   3       14.30       19.59      7.72 o 
  -2   7   3     1995.84     1782.51     27.62 o 
  -1   7   3       10.57        1.41      5.87 o 
   0   7   3      228.72      342.09     12.68 o 
   1   7   3      599.71      711.42     15.12 o 
   2   7   3        0.04       15.34      7.22 o 
   3   7   3      130.20      123.97     11.36 o 
   4   7   3       38.31       64.18     12.13 o 
   5   7   3      561.36      427.51     41.18 o 
   6   7   3        8.64        9.87     19.32 o 
  -6   8   3      184.93      191.26     18.93 o 
  -5   8   3      249.55      192.41     17.35 o 
  -4   8   3       91.63      129.82     15.39 o 
  -3   8   3       45.20       29.11      8.90 o 
  -2   8   3     2415.46     2381.35     34.85 o 
  -1   8   3      773.70      933.12     19.98 o 
   0   8   3       71.76      100.71      9.08 o 
   1   8   3       99.43      124.46     10.27 o 
   2   8   3      145.00      143.84     10.65 o 
   3   8   3       96.67       93.56     11.08 o 
   4   8   3        2.55       28.75     10.70 o 
   5   8   3      147.81      107.66     16.71 o 
   6   8   3      244.96      203.24     44.49 o 
  -5   9   3       13.93       31.58     12.93 o 
  -4   9   3        0.01       -9.72      9.80 o 
  -3   9   3       67.55       78.65     11.58 o 
  -2   9   3      416.34      404.92     15.95 o 
  -1   9   3       14.34       25.33      9.21 o 
   0   9   3      240.90      365.94     13.91 o 
   1   9   3      132.79      202.61     12.27 o 
   2   9   3      234.76      199.27     29.31 o 
   3   9   3       67.10       52.08     15.11 o 
   4   9   3       23.18       53.25     12.59 o 
   5   9   3       37.79       60.06     16.73 o 
  -5  10   3      516.05      528.46     40.33 o 
  -4  10   3       32.97       49.00     16.00 o 
  -3  10   3      132.37      172.93     22.06 o 
  -2  10   3      457.23      319.31     18.81 o 
  -1  10   3      203.35      240.28     15.51 o 
   0  10   3       46.32       30.61     12.63 o 
   1  10   3        1.25       36.84     10.65 o 
   2  10   3        6.04       34.19     12.05 o 
   3  10   3        6.30       39.56     12.31 o 
   4  10   3       64.29       55.22     14.28 o 
   5  10   3        1.49       11.34     17.47 o 
  -4  11   3       87.69      140.44     18.72 o 
  -3  11   3       35.70       63.70     18.13 o 
  -2  11   3       29.82       61.37     14.73 o 
  -1  11   3        0.36        3.40     15.56 o 
   0  11   3      285.83      270.15     18.79 o 
   1  11   3        0.19       25.80     16.34 o 
   2  11   3      190.63      129.30     18.09 o 
   3  11   3        4.69       27.58     14.38 o 
   4  11   3     1039.90     1113.23     32.91 o 
  -2  12   3       10.40       66.28     16.60 o 
  -1  12   3       44.16       17.51     18.21 o 
   0  12   3        8.53      -18.49     25.43 o 
   1  12   3        9.17       24.80     23.20 o 
   2  12   3      351.25      477.26     47.94 o 
  -8   0   4      346.81      323.82     57.03 o 
  -6   0   4     1548.04     1561.07     80.33 o 
  -4   0   4      136.31      134.29     18.98 o 
  -2   0   4     3842.73     4256.97     90.35 o 
   0   0   4     7337.50     7634.17    192.23 o 
   2   0   4        9.32       30.70      4.75 o 
   4   0   4      928.39      914.83     32.54 o 
   6   0   4        8.53       18.17      9.67 o 
   8   0   4       22.85       24.55     37.85 o 
  -8   1   4        7.73       98.28     46.97 o 
  -7   1   4       11.34       42.52     47.24 o 
  -6   1   4      350.70      428.86     37.43 o 
  -5   1   4       41.53       40.52     11.56 o 
  -4   1   4      387.62      449.44     19.03 o 
  -3   1   4     1130.90     1286.87     36.33 o 
  -2   1   4      573.78      603.86     17.17 o 
  -1   1   4     5977.05     6166.23    104.64 o 
   0   1   4       64.40       73.39      4.77 o 
   1   1   4     3953.55     4171.99     45.42 o 
   2   1   4        2.16       10.50      5.56 o 
   3   1   4     3413.91     3939.24     51.81 o 
   4   1   4        3.11        6.11      6.88 o 
   5   1   4     1586.34     1608.64     26.29 o 
   6   1   4      310.97      309.62     13.27 o 
   7   1   4      440.31      418.87     25.59 o 
   8   1   4        3.76       20.72     16.04 o 
  -8   2   4      200.47      223.48     56.64 o 
  -7   2   4     1681.23     1858.28    127.20 o 
  -6   2   4     1872.98     1934.90     53.96 o 
  -5   2   4      102.28      126.34     14.21 o 
  -4   2   4        6.65        5.46      8.31 o 
  -3   2   4      390.02      389.48     13.92 o 
  -2   2   4       75.31       74.74      5.92 o 
  -1   2   4    14911.23    14270.73    225.99 o 
   0   2   4     8246.35     8236.87     94.85 o 
   1   2   4     1214.89     1162.82     15.63 o 
   2   2   4     4122.64     4105.29     47.75 o 
   3   2   4     2520.52     2580.58     37.16 o 
   4   2   4      777.09      790.17     15.82 o 
   5   2   4      604.60      673.50     19.51 o 
   6   2   4       34.82      112.91     12.06 o 
   7   2   4       10.26       27.67     13.67 o 
   8   2   4       73.65       70.58     54.19 o 
  -8   3   4       79.89      137.93     52.87 o 
  -7   3   4       97.22      118.29     25.52 o 
  -6   3   4     2988.08     2888.34    137.33 o 
  -5   3   4      344.37      357.26     19.73 o 
  -4   3   4      117.99      109.03      8.58 o 
  -3   3   4     3415.25     3618.41     73.09 o 
  -2   3   4     1997.06     2037.99     25.24 o 
  -1   3   4     2250.73     2399.84     28.45 o 
   0   3   4     1312.60     1316.83     16.49 o 
   1   3   4       18.12       15.80      3.84 o 
   2   3   4     3397.39     3520.69     40.45 o 
   3   3   4     2434.51     2508.53     36.68 o 
   4   3   4      237.46      247.91     18.63 o 
   5   3   4     2368.07     2217.22     50.83 o 
   6   3   4      460.50      448.84     21.30 o 
   7   3   4        3.84       25.28     18.38 o 
  -7   4   4      147.31      146.92     25.72 o 
  -6   4   4       55.52      100.21     22.41 o 
  -5   4   4     1849.40     1777.85     60.67 o 
  -4   4   4        3.20        1.09     11.21 o 
  -3   4   4     4387.84     4465.78    108.20 o 
  -2   4   4     2692.81     2601.60     34.78 o 
  -1   4   4        9.18       10.15      3.64 o 
   0   4   4      492.61      569.88     11.59 o 
   1   4   4      508.56      569.64     10.28 o 
   2   4   4     9857.89    10002.63    118.60 o 
   3   4   4        2.27       21.40      8.31 o 
   4   4   4      336.25      431.65     18.43 o 
   5   4   4     1279.31     1295.57     39.99 o 
   6   4   4      267.20      352.71     62.69 o 
   7   4   4       35.70       59.28     17.59 o 
  -7   5   4       27.74       43.32     19.86 o 
  -6   5   4      559.89      511.71     21.07 o 
  -5   5   4        0.77       -0.70      6.88 o 
  -4   5   4      187.40      224.59     13.49 o 
  -3   5   4      361.89      305.57     10.87 o 
  -2   5   4      844.34      873.21     16.18 o 
  -1   5   4      301.31      392.77     10.67 o 
   0   5   4      312.32      388.89     12.48 o 
   1   5   4      510.25      499.08     10.34 o 
   2   5   4      261.96      298.19     10.92 o 
   3   5   4      173.79      283.80     14.88 o 
   4   5   4      451.64      489.61     22.02 o 
   5   5   4        0.98       76.05     11.95 o 
   6   5   4       67.04       81.19     13.10 o 
   7   5   4        7.48       52.66     12.81 o 
  -7   6   4      242.37      275.39     34.96 o 
  -6   6   4      181.76      175.49     16.60 o 
  -5   6   4      368.58      312.54     25.91 o 
  -4   6   4       16.23       11.37     24.00 o 
  -3   6   4      645.06      626.06     16.42 o 
  -2   6   4       93.43      143.73     10.63 o 
  -1   6   4      408.77      357.01     10.48 o 
   0   6   4       63.26      114.03      8.10 o 
   1   6   4       40.11       18.38      5.58 o 
   2   6   4       21.30       55.07      7.09 o 
   3   6   4      985.10      963.55     23.75 o 
   4   6   4      198.57      212.90     18.85 o 
   5   6   4       61.89       43.44     12.01 o 
   6   6   4      218.93      254.16     19.89 o 
   7   6   4       32.78       44.48     17.90 o 
  -7   7   4        3.00       41.60     24.68 o 
  -6   7   4      177.93      183.01     19.88 o 
  -5   7   4       80.30      105.99     23.55 o 
  -4   7   4       35.83       75.00     12.04 o 
  -3   7   4      246.37      235.31     12.67 o 
  -2   7   4      146.77      185.57     13.96 o 
  -1   7   4       26.17       41.69      6.55 o 
   0   7   4     2104.46     2010.19     23.23 o 
   1   7   4       59.68      165.52     12.08 o 
   2   7   4      456.95      422.00     17.73 o 
   3   7   4        0.29       39.58      9.32 o 
   4   7   4      100.35       94.36     12.13 o 
   5   7   4       76.68      105.60     14.71 o 
   6   7   4        0.92       18.40     13.14 o 
  -6   8   4       24.16       37.17     27.52 o 
  -5   8   4       21.02       23.38     11.70 o 
  -4   8   4        6.34        0.31     16.79 o 
  -3   8   4       39.98       44.19      9.48 o 
  -2   8   4      516.29      751.89     19.30 o 
  -1   8   4      577.02      630.85     17.59 o 
   0   8   4      451.36      558.87     21.27 o 
   1   8   4        4.75       57.30      8.92 o 
   2   8   4      138.68      193.73     11.49 o 
   3   8   4      163.99      122.48     12.24 o 
   4   8   4        0.36       35.05     12.85 o 
   5   8   4      146.53      145.41     16.33 o 
   6   8   4       14.13       24.19     12.78 o 
  -5   9   4      107.63      135.89     17.33 o 
  -4   9   4        7.01       13.14     11.16 o 
  -3   9   4       31.47       50.76     11.50 o 
  -2   9   4      336.94      322.58     14.99 o 
  -1   9   4      247.96      338.57     16.19 o 
   0   9   4     1043.37      963.18     21.91 o 
   1   9   4        4.20      164.40     20.57 o 
   2   9   4      184.60      192.28     15.06 o 
   3   9   4        0.28       39.85     14.65 o 
   4   9   4      112.92      110.54     14.16 o 
   5   9   4       77.08       50.89     14.10 o 
  -5  10   4      512.37      564.29     29.14 o 
  -4  10   4        1.64       33.14     12.11 o 
  -3  10   4      174.23      199.81     17.15 o 
  -2  10   4        8.77       67.08     12.59 o 
  -1  10   4      377.20      448.31     18.97 o 
   0  10   4      119.67       93.58     14.45 o 
   1  10   4        0.08       -2.49     11.50 o 
   2  10   4       18.66        3.42     11.30 o 
   3  10   4      127.50      141.53     15.87 o 
   4  10   4      121.82      165.44     29.81 o 
   5  10   4       21.39       70.99     20.81 o 
  -4  11   4      427.68      429.05     23.33 o 
  -3  11   4       17.50       28.53     14.75 o 
  -2  11   4       65.45       77.81     13.90 o 
  -1  11   4       96.40       76.67     17.45 o 
   0  11   4       52.49       53.18     16.39 o 
   1  11   4       21.13       87.81     22.89 o 
   2  11   4       27.53       29.27     18.00 o 
   3  11   4       91.92       59.79     16.13 o 
   4  11   4       86.36      190.66     18.36 o 
  -2  12   4       51.81       84.72     17.28 o 
  -1  12   4        6.79       27.33     18.26 o 
   0  12   4        7.71       -4.78     17.60 o 
   1  12   4       43.22       50.98     23.82 o 
   2  12   4      291.06      363.42     34.47 o 
  -7   0   5      809.04      930.96     81.26 o 
  -5   0   5      124.14      182.96     22.98 o 
  -3   0   5     1078.90     1082.97     35.18 o 
  -1   0   5     1533.03     1435.04     22.08 o 
   1   0   5     2672.01     2818.95     44.45 o 
   3   0   5     3289.66     3807.83     60.79 o 
   5   0   5        9.74       12.18      7.88 o 
   7   0   5      681.32      703.53     30.13 o 
  -8   1   5      743.02      714.29     80.61 o 
  -7   1   5      235.32      261.67     27.23 o 
  -6   1   5     1552.05     1599.48     57.89 o 
  -5   1   5       27.30       24.22     11.28 o 
  -4   1   5     2904.97     3201.11     55.29 o 
  -3   1   5       89.53       61.89      9.20 o 
  -2   1   5     1745.99     1989.88     39.22 o 
  -1   1   5      480.77      461.06     15.24 o 
   0   1   5     1058.99      924.71     27.22 o 
   1   1   5     2900.78     2647.55     28.26 o 
   2   1   5     3368.47     3340.25     41.82 o 
   3   1   5      458.65      477.94     14.45 o 
   4   1   5       48.39       42.65      5.21 o 
   5   1   5      456.52      500.60     13.70 o 
   6   1   5      757.95      672.02     19.15 o 
   7   1   5       49.68       76.71     11.77 o 
   8   1   5        2.76       24.66     18.13 o 
  -8   2   5       29.90      140.38     51.54 o 
  -7   2   5      331.30      468.93     36.18 o 
  -6   2   5       19.40       62.09     16.22 o 
  -5   2   5      259.03      297.35     18.37 o 
  -4   2   5     1721.84     1680.73     35.61 o 
  -3   2   5      881.79      996.48     17.10 o 
  -2   2   5      107.59      102.19      6.19 o 
  -1   2   5       10.88        1.95      5.30 o 
   0   2   5     2415.10     2146.96     23.04 o 
   1   2   5     1080.08      994.50     14.82 o 
   2   2   5       18.94       14.94      4.53 o 
   3   2   5        0.34       10.27      4.84 o 
   4   2   5      114.94      140.99      6.68 o 
   5   2   5      889.95     1135.36     28.03 o 
   6   2   5     1681.98     1652.00     29.44 o 
   7   2   5        0.08        1.12      8.19 o 
   8   2   5       20.25       40.69     14.58 o 
  -8   3   5      188.28      162.34     55.49 o 
  -7   3   5       94.14      106.86     24.06 o 
  -6   3   5      238.56      307.78     31.22 o 
  -5   3   5      144.35      157.01     15.17 o 
  -4   3   5      213.87      183.31     10.82 o 
  -3   3   5      613.94      691.47     17.34 o 
  -2   3   5     3717.48     3820.68     77.27 o 
  -1   3   5      460.90      393.22     10.52 o 
   0   3   5     1595.73     1485.70     28.13 o 
   1   3   5      643.45      681.65     21.85 o 
   2   3   5     1205.10     1390.96     24.64 o 
   3   3   5      517.04      605.81     15.73 o 
   4   3   5      212.63      183.47     11.34 o 
   5   3   5       52.00      101.43     16.41 o 
   6   3   5      708.53      663.52     23.85 o 
   7   3   5      107.06       97.21     53.01 o 
  -7   4   5       72.53       87.51     24.25 o 
  -6   4   5       94.58      142.85     49.80 o 
  -5   4   5      718.47      706.72     81.28 o 
  -4   4   5      212.36      199.48     14.58 o 
  -3   4   5      655.67      740.63     25.03 o 
  -2   4   5     1006.33      954.27     18.24 o 
  -1   4   5        6.21       -0.42      4.61 o 
   0   4   5     1279.44     1341.21     15.67 o 
   1   4   5       22.94       13.49      3.88 o 
   2   4   5        2.37       57.54     16.01 o 
   3   4   5      295.12      343.64     20.06 o 
   4   4   5     1060.47      996.45     28.06 o 
   5   4   5       66.95      123.51     12.97 o 
   6   4   5        0.24       12.39      9.58 o 
   7   4   5       45.22       19.06     32.69 o 
  -7   5   5      129.09      124.19     14.38 o 
  -6   5   5       31.93       45.27     10.24 o 
  -5   5   5      486.94      453.67     33.45 o 
  -4   5   5      773.15      755.91     26.76 o 
  -3   5   5       96.87      130.92      9.60 o 
  -2   5   5     1175.56     1168.54     18.97 o 
  -1   5   5      266.61      247.53      7.86 o 
   0   5   5     3941.89     3858.73     34.77 o 
   1   5   5      212.40      192.38      7.54 o 
   2   5   5      360.81      361.00     11.23 o 
   3   5   5     2664.96     2459.03     57.18 o 
   4   5   5      342.30      356.78     19.27 o 
   5   5   5     1342.14     1298.86     35.44 o 
   6   5   5       52.91       53.35     19.60 o 
   7   5   5      110.64      123.29     16.37 o 
  -7   6   5      139.18      171.21     36.57 o 
  -6   6   5       33.75       36.55     11.40 o 
  -5   6   5       13.48       44.00     18.96 o 
  -4   6   5      153.28      170.60     12.57 o 
  -3   6   5       20.78       31.80      7.35 o 
  -2   6   5      354.97      362.36     12.48 o 
  -1   6   5        7.75        0.09      4.67 o 
   0   6   5     2348.69     2417.54     25.17 o 
   1   6   5      154.55      180.64      8.28 o 
   2   6   5      933.20      920.13     18.49 o 
   3   6   5      130.99      164.62     12.65 o 
   4   6   5     2059.91     1969.14     40.09 o 
   5   6   5       12.67        9.66     22.78 o 
   6   6   5       79.95       96.74     16.08 o 
   7   6   5        0.45       -2.85     16.19 o 
  -7   7   5      134.53      214.11     19.95 o 
  -6   7   5       67.12       64.73     18.97 o 
  -5   7   5       31.01       42.36     12.74 o 
  -4   7   5       93.05       63.67     14.28 o 
  -3   7   5      264.35      242.99     12.68 o 
  -2   7   5       37.76       34.36      7.86 o 
  -1   7   5      815.37      753.52     15.44 o 
   0   7   5      115.49      153.69      7.71 o 
   1   7   5     3875.37     3685.87     44.02 o 
   2   7   5       58.72       65.36      9.16 o 
   3   7   5      896.80      847.56     21.77 o 
   4   7   5       84.11       71.68     16.25 o 
   5   7   5       83.17       80.77     13.35 o 
   6   7   5       43.00       50.32     13.86 o 
  -6   8   5       14.73       30.19     11.49 o 
  -5   8   5        6.50       19.51     11.12 o 
  -4   8   5        0.09        6.85      8.80 o 
  -3   8   5        8.64       18.52      8.46 o 
  -2   8   5      867.04      831.08     21.16 o 
  -1   8   5        4.13       28.24      8.21 o 
   0   8   5     2121.54     1960.61     27.79 o 
   1   8   5     1987.73     1870.73     28.44 o 
   2   8   5     1007.74     1015.88     22.72 o 
   3   8   5       64.28       50.28     10.34 o 
   4   8   5      700.87      585.58     35.19 o 
   5   8   5       78.41       86.42     14.20 o 
   6   8   5       40.99       55.18     24.94 o 
  -5   9   5        7.62       27.86     12.00 o 
  -4   9   5        6.27        6.36     15.16 o 
  -3   9   5      284.05      285.80     17.35 o 
  -2   9   5      264.69      228.67     14.18 o 
  -1   9   5      755.37      714.31     20.87 o 
   0   9   5        1.78       35.75      9.24 o 
   1   9   5     4169.73     3620.14     44.88 o 
   2   9   5       74.95       70.96     11.75 o 
   3   9   5      567.74      518.54     27.88 o 
   4   9   5      205.19      245.34     18.14 o 
   5   9   5       54.19       40.35     13.95 o 
  -5  10   5      241.57      274.18     22.93 o 
  -4  10   5       69.59      101.30     14.19 o 
  -3  10   5      198.01      229.81     17.65 o 
  -2  10   5      342.33      243.54     16.91 o 
  -1  10   5        1.72       14.83     10.20 o 
   0  10   5       91.22       96.09     13.89 o 
   1  10   5       61.27       81.63     12.25 o 
   2  10   5       98.98      119.37     15.62 o 
   3  10   5       11.22       24.36     12.31 o 
   4  10   5       14.43       43.75     13.30 o 
   5  10   5      158.17      142.50     22.21 o 
  -4  11   5       99.44      206.80     20.01 o 
  -3  11   5        6.34       13.67     13.02 o 
  -2  11   5      390.60      364.33     21.05 o 
  -1  11   5       84.56       83.17     17.99 o 
   0  11   5       16.06       32.73     16.77 o 
   1  11   5      350.30      362.83     31.29 o 
   2  11   5      106.39       86.00     18.34 o 
   3  11   5      103.98      102.96     17.70 o 
   4  11   5       15.60       67.33     15.08 o 
  -2  12   5       59.56      107.61     19.65 o 
  -1  12   5        8.60       29.23     20.21 o 
   0  12   5        3.01       11.50     17.81 o 
   1  12   5      119.58       85.36     26.00 o 
   2  12   5      151.90      122.21     25.43 o 
  -8   0   6       17.50      105.54     45.65 o 
  -6   0   6      158.50      125.19     22.38 o 
  -4   0   6      700.32      659.03     32.75 o 
  -2   0   6     1221.87     1134.15     33.85 o 
   0   0   6     3305.03     3067.55     81.71 o 
   2   0   6    14804.85    15594.10    228.43 o 
   4   0   6      291.77      295.93     12.31 o 
   6   0   6      226.02      229.88     18.45 o 
   8   0   6        8.44       36.22     31.07 o 
  -8   1   6       29.07      171.39     50.91 o 
  -7   1   6        3.65       33.02     16.61 o 
  -6   1   6     1084.70     1074.76     32.64 o 
  -5   1   6      537.95      550.52     23.37 o 
  -4   1   6       17.83       23.13     10.87 o 
  -3   1   6      589.26      522.74     18.93 o 
  -2   1   6      191.07      220.83      9.58 o 
  -1   1   6    26522.43    26875.54    327.03 o 
   0   1   6     1114.25     1089.50     23.38 o 
   1   1   6    11706.22    12081.58    117.72 o 
   2   1   6       15.88        5.14      3.97 o 
   3   1   6     1524.86     1600.72     24.68 o 
   4   1   6      140.12      148.79      6.97 o 
   5   1   6     1450.29     1640.37     33.65 o 
   6   1   6        8.70        5.56     10.94 o 
   7   1   6        0.08        5.15      7.09 o 
   8   1   6       45.08       79.29     53.58 o 
  -8   2   6       38.55       95.95     48.94 o 
  -7   2   6       10.67       32.93     23.41 o 
  -6   2   6        6.76       22.97     18.10 o 
  -5   2   6       26.99       29.49     12.73 o 
  -4   2   6       65.22       73.64      7.02 o 
  -3   2   6     2033.88     2041.44     27.44 o 
  -2   2   6       43.45       72.37      5.88 o 
  -1   2   6     1222.05     1078.74     26.67 o 
   0   2   6       40.38       64.26      5.12 o 
   1   2   6       37.38       29.18      4.05 o 
   2   2   6      996.39      961.35     15.97 o 
   3   2   6       69.33       83.23      6.37 o 
   4   2   6      127.80      107.07      9.91 o 
   5   2   6     6900.19     6697.09     85.28 o 
   6   2   6       16.72       37.82      7.55 o 
   7   2   6      216.66      216.57     36.56 o 
   8   2   6        0.01      -21.85     26.14 o 
  -8   3   6      148.53      197.07     57.82 o 
  -7   3   6      893.67      926.51     48.34 o 
  -6   3   6      453.13      496.80     35.58 o 
  -5   3   6     1159.75     1129.13     31.63 o 
  -4   3   6       55.78       72.17      7.38 o 
  -3   3   6        7.73       -3.27      5.96 o 
  -2   3   6      347.51      376.58     11.64 o 
  -1   3   6        0.39        2.94      4.51 o 
   0   3   6     1022.24     1085.19     16.00 o 
   1   3   6      190.91      155.39      6.53 o 
   2   3   6      491.29      502.55     14.43 o 
   3   3   6     1575.01     1631.11     27.23 o 
   4   3   6      127.96      229.52     17.69 o 
   5   3   6       35.46       68.47      9.95 o 
   6   3   6       62.58       68.23     19.54 o 
   7   3   6      132.95      145.46     16.93 o 
  -7   4   6       12.91       46.93     42.10 o 
  -6   4   6       70.25       63.80     21.39 o 
  -5   4   6      101.26      129.14     16.02 o 
  -4   4   6      951.90      968.45     27.65 o 
  -3   4   6     2290.64     2241.40     43.93 o 
  -2   4   6     1289.85     1268.64     21.44 o 
  -1   4   6      299.71      252.70      9.40 o 
   0   4   6        1.36       22.96      4.90 o 
   1   4   6     1898.12     2017.36     22.09 o 
   2   4   6      586.95      500.24     10.86 o 
   3   4   6     1160.13     1099.21     22.07 o 
   4   4   6     2309.57     2169.62     45.94 o 
   5   4   6     2495.83     2323.63     49.46 o 
   6   4   6      100.90       91.31     18.88 o 
   7   4   6       68.20       76.47     17.20 o 
  -7   5   6       68.66       81.89     12.81 o 
  -6   5   6       33.37       23.57      9.76 o 
  -5   5   6        0.13       20.49     17.23 o 
  -4   5   6       32.86       95.68     47.27 o 
  -3   5   6       31.85       54.74      8.34 o 
  -2   5   6      899.22      912.50     19.35 o 
  -1   5   6      971.89      933.49     14.36 o 
   0   5   6       85.45      183.13      9.28 o 
   1   5   6       31.40       58.32      5.36 o 
   2   5   6      425.20      385.17     11.37 o 
   3   5   6      310.86      366.50     20.28 o 
   4   5   6     1389.84     1356.55     31.46 o 
   5   5   6       16.85       31.93     11.38 o 
   6   5   6       80.40      135.40     19.88 o 
   7   5   6       49.34      108.63     29.87 o 
  -7   6   6      195.57      196.63     47.31 o 
  -6   6   6       72.20       84.46     13.43 o 
  -5   6   6      101.38      111.17     27.27 o 
  -4   6   6       29.83       53.71      9.50 o 
  -3   6   6       33.58       26.60      6.88 o 
  -2   6   6      385.34      374.99     12.35 o 
  -1   6   6        4.92        8.23      4.60 o 
   0   6   6        3.96       31.14      5.05 o 
   1   6   6      680.95      589.91     12.97 o 
   2   6   6       50.92       86.83      8.00 o 
   3   6   6       66.39       68.73      9.89 o 
   4   6   6      481.83      591.54     42.74 o 
   5   6   6      216.22      217.35     18.36 o 
   6   6   6        4.39       44.56     12.15 o 
   7   6   6        0.08       15.52     12.29 o 
  -6   7   6       85.27      107.92     23.01 o 
  -5   7   6       85.88       76.37     19.30 o 
  -4   7   6        1.22        0.97      9.01 o 
  -3   7   6        1.02        8.28      7.49 o 
  -2   7   6      180.84      169.24     10.67 o 
  -1   7   6      115.33      121.99      9.37 o 
   0   7   6      125.00      123.99      7.64 o 
   1   7   6     1550.24     1621.75     23.89 o 
   2   7   6       32.18       29.28      7.68 o 
   3   7   6      305.55      334.30     17.09 o 
   4   7   6       53.06       98.54     12.60 o 
   5   7   6        2.85       21.00     18.40 o 
   6   7   6      247.13      253.65     21.31 o 
  -6   8   6       36.80       51.58     12.91 o 
  -5   8   6       98.37      164.21     26.33 o 
  -4   8   6      113.33       99.98     19.32 o 
  -3   8   6       84.04       60.92      9.98 o 
  -2   8   6       90.82      100.69     10.45 o 
  -1   8   6      225.58      203.50     11.67 o 
   0   8   6      169.08      202.27     12.15 o 
   1   8   6      435.88      477.14     23.75 o 
   2   8   6        2.63      144.45     15.26 o 
   3   8   6      137.00      144.98     13.19 o 
   4   8   6       21.87       54.79     12.62 o 
   5   8   6       97.24       89.65     18.40 o 
   6   8   6       20.62       22.61     12.73 o 
  -5   9   6      117.09       99.33     15.63 o 
  -4   9   6       26.55       16.61     13.60 o 
  -3   9   6        2.45        8.55     10.10 o 
  -2   9   6       97.07       92.75     10.76 o 
  -1   9   6       94.80      125.49     11.19 o 
   0   9   6       67.45       78.65     11.33 o 
   1   9   6       16.87      301.00     46.99 o 
   2   9   6       47.75       57.84     12.99 o 
   3   9   6       39.30       71.08     12.89 o 
   4   9   6      527.33      486.31     22.11 o 
   5   9   6       31.71       25.53     14.55 o 
  -5  10   6      490.90      563.48     28.26 o 
  -4  10   6       34.91       64.80     13.87 o 
  -3  10   6       70.58       78.79     17.71 o 
  -2  10   6      744.54      613.95     22.64 o 
  -1  10   6        4.00       16.89     10.24 o 
   0  10   6      415.51      428.50     20.21 o 
   1  10   6       37.06       54.56     13.28 o 
   2  10   6        7.78       19.24     12.47 o 
   3  10   6      118.54      180.20     17.42 o 
   4  10   6        0.80       36.28     13.58 o 
   5  10   6        5.64       27.01     17.97 o 
  -4  11   6      147.38      148.81     18.42 o 
  -3  11   6        3.95       27.65     13.80 o 
  -2  11   6       65.01      129.73     15.35 o 
  -1  11   6        9.06       25.61     16.12 o 
   0  11   6        0.03       -1.97     15.97 o 
   1  11   6        4.06       22.52     21.69 o 
   2  11   6       14.72       18.05     14.37 o 
   3  11   6      116.60      111.15     18.21 o 
   4  11   6      191.31      260.29     21.08 o 
  -2  12   6      716.93      593.63     28.40 o 
  -1  12   6       14.42       22.67     17.30 o 
   0  12   6      218.78      235.06     23.90 o 
   1  12   6       15.42       48.55     24.05 o 
   2  12   6       70.64      147.77     33.03 o 
  -7   0   7      315.72      326.01     55.08 o 
  -5   0   7      208.37      236.79     40.88 o 
  -3   0   7      283.55      299.30     20.76 o 
  -1   0   7    26437.14    26738.82    348.22 o 
   1   0   7      259.28      257.72     41.46 o 
   3   0   7     2274.79     2605.48     45.08 o 
   7   0   7      154.18      113.55     45.58 o 
  -8   1   7      184.25      218.72     54.40 o 
  -7   1   7      157.91      142.61     21.99 o 
  -6   1   7      147.17      141.68     16.54 o 
  -5   1   7       45.06       56.70     15.24 o 
  -4   1   7      504.56      460.71     24.11 o 
  -3   1   7      557.19      597.77     15.39 o 
  -2   1   7     1939.58     1955.08     25.09 o 
  -1   1   7     3469.03     3358.22     48.17 o 
   0   1   7     8567.62     8058.37    147.50 o 
   1   1   7      965.39      943.02     13.03 o 
   2   1   7      255.75      187.46      8.16 o 
   3   1   7        5.92        9.60      3.54 o 
   4   1   7      462.49      443.50     19.93 o 
   5   1   7      303.56      370.63     34.55 o 
   6   1   7        0.30        9.52      7.33 o 
   7   1   7       34.43       39.54     11.52 o 
   8   1   7      827.07      727.77     25.48 o 
  -8   2   7      127.38      119.69     51.84 o 
  -7   2   7      207.21      221.26     28.82 o 
  -6   2   7      421.88      441.07     22.94 o 
  -5   2   7       39.56       43.58     12.00 o 
  -4   2   7      406.50      416.71     11.56 o 
  -3   2   7      573.21      536.76     12.60 o 
  -2   2   7      438.82      425.06     13.50 o 
  -1   2   7       13.64       23.95      6.57 o 
   0   2   7     1372.28     1222.75     32.39 o 
   1   2   7     1355.40     1294.70     16.03 o 
   2   2   7       31.51       26.62      4.57 o 
   3   2   7     2291.44     2298.91     33.24 o 
   4   2   7      214.97      224.29     10.42 o 
   5   2   7      391.60      722.16     32.94 o 
   6   2   7        5.08        3.35      9.17 o 
   7   2   7        0.95       12.54     14.21 o 
   8   2   7       47.48       66.98     14.84 o 
  -8   3   7       85.85      101.64     50.74 o 
  -7   3   7      132.93      121.93     25.48 o 
  -6   3   7        6.62       29.08     18.58 o 
  -5   3   7      153.44      166.68     16.17 o 
  -4   3   7      421.82      380.65     15.87 o 
  -3   3   7      112.23      109.76     10.64 o 
  -2   3   7      107.92       91.12      7.21 o 
  -1   3   7       13.08        7.93      4.62 o 
   0   3   7     3058.09     3001.98     41.36 o 
   1   3   7      295.88      272.95      7.50 o 
   2   3   7      114.99      122.21      7.62 o 
   3   3   7      193.19      206.20     13.98 o 
   4   3   7     4980.65     4893.09    104.73 o 
   5   3   7     2133.04     2311.16     48.63 o 
   6   3   7      158.32      142.33     14.31 o 
   7   3   7       20.98       -0.70     18.91 o 
  -7   4   7      375.06      407.07     39.52 o 
  -6   4   7     1248.17     1158.77     52.49 o 
  -5   4   7      252.39      258.09     23.14 o 
  -4   4   7      775.01      728.86     24.76 o 
  -3   4   7      113.38       76.49     19.44 o 
  -2   4   7      350.24      358.64     17.93 o 
  -1   4   7      759.46      779.92     15.23 o 
   0   4   7     3371.89     3119.10     38.28 o 
   1   4   7      238.84      196.74     10.25 o 
   2   4   7      176.40      220.33     14.67 o 
   3   4   7      888.17      884.37     29.98 o 
   4   4   7      252.96      309.16     17.64 o 
   5   4   7       42.53      101.50     20.47 o 
   6   4   7      141.47      151.88     15.68 o 
   7   4   7       51.10       77.48     18.52 o 
  -7   5   7      480.28      445.06     21.16 o 
  -6   5   7        6.93       37.48     49.54 o 
  -5   5   7      531.67      519.72     35.61 o 
  -4   5   7        0.97       50.59     41.46 o 
  -3   5   7     1771.50     1658.97     34.62 o 
  -2   5   7        2.89       10.55      6.31 o 
  -1   5   7      418.62      365.73     10.76 o 
   0   5   7      643.11      757.76     25.27 o 
   1   5   7      283.89      303.48      9.36 o 
   2   5   7        4.88       25.51      4.00 o 
   3   5   7      262.25      250.71     13.40 o 
   4   5   7       60.26      110.86     23.51 o 
   5   5   7      125.45      124.01     17.47 o 
   6   5   7      308.95      326.70     21.18 o 
   7   5   7      368.15      358.95     22.66 o 
  -7   6   7        0.54       16.61     10.56 o 
  -6   6   7      188.06      178.57     16.23 o 
  -5   6   7       38.77      124.28     25.42 o 
  -4   6   7      229.35      244.45     20.06 o 
  -3   6   7        1.84       14.37      8.86 o 
  -2   6   7      435.01      465.75     13.76 o 
  -1   6   7      222.07      187.06      7.77 o 
   0   6   7      119.19      106.46      6.41 o 
   1   6   7       65.80       61.60      6.47 o 
   2   6   7      490.48      436.66     13.73 o 
   3   6   7      155.56      256.20     17.68 o 
   4   6   7      571.84      674.55     27.01 o 
   5   6   7       29.18       25.00     13.07 o 
   6   6   7      171.96      185.14     18.16 o 
   7   6   7        4.23       42.27     13.79 o 
  -6   7   7       21.32       52.00     12.40 o 
  -5   7   7       37.96       46.67     17.77 o 
  -4   7   7       34.32       39.49      9.46 o 
  -3   7   7      142.64      141.36     10.73 o 
  -2   7   7       10.58       22.94      7.27 o 
  -1   7   7      468.49      459.87     14.70 o 
   0   7   7      396.73      444.41     11.76 o 
   1   7   7     1916.03     1990.41     25.96 o 
   2   7   7        6.71       33.38      7.78 o 
   3   7   7      162.06      195.93     13.29 o 
   4   7   7      155.13      130.88     13.38 o 
   5   7   7        0.46        5.79     16.17 o 
   6   7   7      113.48      125.69     17.18 o 
  -6   8   7      227.12      253.63     25.92 o 
  -5   8   7       78.96      100.43     14.72 o 
  -4   8   7      173.98      165.85     13.76 o 
  -3   8   7      180.00      145.94     14.82 o 
  -2   8   7      811.36      685.98     19.71 o 
  -1   8   7      272.67      242.44     12.34 o 
   0   8   7      475.69      530.01     15.15 o 
   1   8   7      266.21      353.30     14.69 o 
   2   8   7     2504.44     2218.00     36.99 o 
   3   8   7      226.67      209.11     14.50 o 
   4   8   7        4.10       25.86     10.98 o 
   5   8   7        2.62       20.84     12.98 o 
   6   8   7      507.24      397.85     28.45 o 
  -5   9   7      138.49      181.66     44.57 o 
  -4   9   7       80.45       79.89     23.63 o 
  -3   9   7       39.57       51.30     15.16 o 
  -2   9   7        0.77        9.31      8.80 o 
  -1   9   7      119.00      120.37     11.65 o 
   0   9   7      560.51      440.77     16.48 o 
   1   9   7     3544.04     3226.79     56.30 o 
   2   9   7      122.27      109.41     23.16 o 
   3   9   7      719.41      619.37     36.41 o 
   4   9   7       18.72       66.31     13.66 o 
   5   9   7        5.45       25.23     13.96 o 
  -5  10   7        0.16       56.87     14.21 o 
  -4  10   7       51.91       61.91     13.94 o 
  -3  10   7        0.35       10.42     13.69 o 
  -2  10   7      513.84      527.39     21.70 o 
  -1  10   7      182.52      173.02     14.22 o 
   0  10   7      167.97      166.48     15.57 o 
   1  10   7        4.19        1.78      9.80 o 
   2  10   7       32.97       46.31     13.52 o 
   3  10   7       94.83      141.79     16.62 o 
   4  10   7      210.68      338.56     21.73 o 
  -4  11   7        1.02       52.26     14.17 o 
  -3  11   7       35.12       53.04     15.22 o 
  -2  11   7       38.33       27.95     12.43 o 
  -1  11   7       64.92       61.97     16.97 o 
   0  11   7        4.61       19.50     18.82 o 
   1  11   7      121.72       90.76     23.35 o 
   2  11   7       95.95      111.04     18.09 o 
   3  11   7        4.33        5.45     14.09 o 
  -2  12   7      113.92      183.35     21.96 o 
  -1  12   7        4.07       33.05     26.19 o 
   0  12   7      145.02      201.73     23.60 o 
   1  12   7       85.35       59.74     25.06 o 
   2  12   7       43.77       51.47     26.31 o 
  -8   0   8     1495.22     1567.94    102.39 o 
  -6   0   8     1343.35     1285.98     51.04 o 
  -4   0   8      746.12      817.06     36.36 o 
  -2   0   8      628.46      767.71     19.95 o 
   0   0   8    11699.69    11367.72    287.68 o 
   2   0   8     5812.14     5927.00    107.76 o 
   4   0   8      267.75      283.89     13.35 o 
   6   0   8      551.07      579.76     26.80 o 
   8   0   8      636.65      742.81    115.45 o 
  -8   1   8        3.72       69.50     45.81 o 
  -7   1   8      363.17      393.56     30.21 o 
  -6   1   8        9.68       12.84     13.93 o 
  -5   1   8      303.16      270.32     19.10 o 
  -4   1   8     1737.65     1728.24     39.11 o 
  -3   1   8      182.38      186.47     10.24 o 
  -2   1   8      236.46      262.70      8.24 o 
  -1   1   8    58168.94    54000.98    705.83 o 
   0   1   8       43.73       45.51      6.65 o 
   1   1   8     8206.90     8347.17     82.20 o 
   2   1   8       37.86       47.15      4.61 o 
   3   1   8      459.80      534.39     13.06 o 
   4   1   8      234.10      218.84      8.62 o 
   5   1   8     5255.73     5278.05     69.61 o 
   6   1   8       34.94       23.64      6.98 o 
   7   1   8      162.73      175.40     19.10 o 
   8   1   8      129.93      134.32     54.32 o 
  -8   2   8       38.07       57.66     50.38 o 
  -7   2   8      131.84      182.05     28.18 o 
  -6   2   8      711.14      667.73     27.66 o 
  -5   2   8        0.01       -4.94      9.90 o 
  -4   2   8     2244.09     2233.91     31.11 o 
  -3   2   8     2390.13     2426.20     36.58 o 
  -2   2   8        0.09        0.52      6.37 o 
  -1   2   8       25.90       24.44      6.06 o 
   0   2   8      154.50      170.28      6.76 o 
   1   2   8       20.71       22.06      4.34 o 
   2   2   8     1189.68     1230.17     18.77 o 
   3   2   8     4024.39     3771.16     49.74 o 
   4   2   8      238.37      212.47     10.60 o 
   5   2   8     1924.22     1926.56     32.92 o 
   6   2   8        8.64        7.54      7.88 o 
   7   2   8       21.81       25.97     12.00 o 
  -8   3   8        0.00       52.18     53.78 o 
  -7   3   8       31.57       63.19     21.36 o 
  -6   3   8       51.31       43.79     20.12 o 
  -5   3   8      277.35      283.80     19.06 o 
  -4   3   8        1.92       -7.43      8.47 o 
  -3   3   8     1063.76      966.84     40.69 o 
  -2   3   8      454.24      495.84     13.80 o 
  -1   3   8        0.29        2.59      4.39 o 
   0   3   8      818.68      797.93     15.52 o 
   1   3   8      121.73      115.90      7.61 o 
   2   3   8     1067.01      912.15     17.90 o 
   3   3   8      154.29      191.40     11.99 o 
   4   3   8     2013.87     2050.31     39.23 o 
   5   3   8     2333.73     2425.16     45.99 o 
   6   3   8      337.75      371.54     20.17 o 
   7   3   8       25.10       48.00     15.00 o 
  -7   4   8      129.82      139.53     27.37 o 
  -6   4   8      488.65      482.19     58.67 o 
  -5   4   8     1673.69     1591.74     53.77 o 
  -4   4   8     1296.18     1259.30     36.06 o 
  -3   4   8     1601.55     1606.47     35.88 o 
  -2   4   8        0.23       -3.44      6.01 o 
  -1   4   8       18.19       27.46      4.86 o 
   0   4   8      280.10      309.89      9.67 o 
   1   4   8        0.12        9.27      3.89 o 
   2   4   8       20.60       29.70      6.21 o 
   3   4   8      447.39      546.65     19.89 o 
   4   4   8      447.87      449.94     20.47 o 
   5   4   8      872.63      803.13     36.97 o 
   6   4   8      116.30      120.31     15.60 o 
   7   4   8      114.14      139.09     20.10 o 
  -7   5   8       51.02       91.59     18.89 o 
  -6   5   8      705.27      690.62     74.86 o 
  -5   5   8      417.28      509.59     35.63 o 
  -4   5   8      240.32      270.91     22.01 o 
  -3   5   8       38.73       67.69      9.06 o 
  -2   5   8      103.14      139.99      8.76 o 
  -1   5   8        0.62        4.47      4.50 o 
   0   5   8     1984.29     2272.80     25.37 o 
   1   5   8        6.13        0.00      4.61 o 
   2   5   8     2041.37     1916.18     26.37 o 
   3   5   8     2115.84     1981.74     43.03 o 
   4   5   8      899.39      900.45     23.16 o 
   5   5   8        6.86        9.32      9.52 o 
   6   5   8       76.60       74.79     13.72 o 
   7   5   8       71.43      107.88     26.24 o 
  -7   6   8        0.24        9.38     26.52 o 
  -6   6   8      115.98      131.65     25.47 o 
  -5   6   8     3176.97     2715.47    251.37 o 
  -4   6   8       10.66       19.42     12.25 o 
  -3   6   8      808.40      775.48     23.17 o 
  -2   6   8        2.06       12.18      7.82 o 
  -1   6   8      450.31      464.02     11.23 o 
   0   6   8      208.63      211.51      8.22 o 
   1   6   8      102.34      124.23      7.83 o 
   2   6   8       46.86       44.72      7.39 o 
   3   6   8        0.85       70.55     14.86 o 
   4   6   8      737.90      986.81     51.77 o 
   5   6   8        9.32       -4.33     13.48 o 
   6   6   8      314.12      279.82     21.61 o 
   7   6   8      194.03      173.47     32.04 o 
  -6   7   8      143.70      154.52     41.81 o 
  -5   7   8      198.75      207.85     17.27 o 
  -4   7   8      288.61      286.69     17.55 o 
  -3   7   8        2.16       17.42      7.69 o 
  -2   7   8     1047.49     1009.84     20.65 o 
  -1   7   8       38.24       49.64      7.82 o 
   0   7   8     1523.39     1318.52     18.59 o 
   1   7   8     2713.46     2658.15     31.43 o 
   2   7   8     1618.12     1509.38     37.59 o 
   3   7   8      248.79      243.99     15.75 o 
   4   7   8       18.19       45.11     11.39 o 
   5   7   8      121.46       88.83     15.77 o 
   6   7   8       77.23      101.95     17.18 o 
  -6   8   8       20.89       23.86     32.94 o 
  -5   8   8       33.08       35.61     15.74 o 
  -4   8   8        0.33       -2.20      8.91 o 
  -3   8   8      235.28      264.39     14.08 o 
  -2   8   8      362.43      363.12     15.47 o 
  -1   8   8      346.01      348.43     13.75 o 
   0   8   8        5.64       21.64      6.95 o 
   1   8   8      100.82      137.45     10.77 o 
   2   8   8      111.38      164.71     22.37 o 
   3   8   8      414.91      456.76     18.68 o 
   4   8   8      343.99      372.09     25.51 o 
   5   8   8        5.65        7.64     12.86 o 
   6   8   8        0.07       23.91     23.24 o 
  -5   9   8        8.40       16.78     19.83 o 
  -4   9   8      334.44      311.28     22.71 o 
  -3   9   8       11.85       29.64     10.34 o 
  -2   9   8      586.35      554.89     20.70 o 
  -1   9   8       59.86       81.63     10.99 o 
   0   9   8      383.76      439.25     16.53 o 
   1   9   8      438.15      612.58     22.32 o 
   2   9   8      317.72      311.30     19.20 o 
   3   9   8       74.85      103.74     14.63 o 
   4   9   8      298.01      335.14     20.47 o 
   5   9   8       19.94       24.60     14.03 o 
  -5  10   8       50.34      107.05     17.53 o 
  -4  10   8       38.84       53.25     13.52 o 
  -3  10   8       10.25       62.71     12.57 o 
  -2  10   8       29.55       76.43     13.96 o 
  -1  10   8       50.22       59.18     11.09 o 
   0  10   8       89.84       75.32     13.54 o 
   1  10   8      167.53      170.88     20.00 o 
   2  10   8        8.67       13.71     12.64 o 
   3  10   8      836.11      743.71     30.58 o 
   4  10   8      771.47      690.80     26.84 o 
  -4  11   8      116.50      117.48     18.37 o 
  -3  11   8       31.78       59.70     19.70 o 
  -2  11   8      102.72      100.34     15.00 o 
  -1  11   8        9.85       22.88     15.54 o 
   0  11   8      158.33      176.15     26.98 o 
   1  11   8       11.73       38.44     22.17 o 
   2  11   8      238.24      264.59     23.38 o 
   3  11   8        2.19       34.72     16.19 o 
  -2  12   8      609.40      707.31     26.99 o 
  -1  12   8       26.16       29.40     18.08 o 
   0  12   8      207.81      282.98     32.66 o 
   1  12   8      134.30      114.65     27.82 o 
   2  12   8        0.01      -10.69     23.51 o 
  -7   0   9      134.67      160.56     26.90 o 
  -5   0   9       39.90       62.53     21.79 o 
  -3   0   9        3.75        0.05     11.45 o 
  -1   0   9   111444.91   115834.11   3628.19 o 
   1   0   9     7501.86     7472.04    112.77 o 
   3   0   9     3450.70     3387.68     57.02 o 
   5   0   9     1771.74     1772.87    101.69 o 
   7   0   9       94.50       82.15     17.39 o 
  -8   1   9       15.52       96.39     32.03 o 
  -7   1   9       85.19      111.79     20.96 o 
  -6   1   9      778.23      755.72     29.42 o 
  -5   1   9      341.47      334.56     20.55 o 
  -4   1   9        0.17       -7.82      7.41 o 
  -3   1   9      288.60      280.31     12.12 o 
  -2   1   9       72.80       42.10      5.19 o 
  -1   1   9     4516.05     3296.22    473.95 o 
   0   1   9     6943.57     6735.41     77.08 o 
   1   1   9      149.14      140.95      5.83 o 
   2   1   9     2116.59     2161.39     24.71 o 
   3   1   9      121.81      135.13      6.64 o 
   4   1   9     1206.39     1173.33     19.37 o 
   5   1   9       51.52       87.82      8.51 o 
   6   1   9       20.31       22.32      8.73 o 
   7   1   9        1.63       -5.48     10.18 o 
  -8   2   9      137.86      191.75     57.03 o 
  -7   2   9      633.03      679.47     53.61 o 
  -6   2   9        0.09        2.39     11.94 o 
  -5   2   9      704.09      637.63     22.49 o 
  -4   2   9       24.21       33.82      6.11 o 
  -3   2   9     1376.85     1343.52     21.35 o 
  -2   2   9      482.29      501.27     10.96 o 
  -1   2   9      938.86     1108.24     29.33 o 
   0   2   9     2705.62     2417.53     66.55 o 
   1   2   9     2954.81     2673.98     34.12 o 
   2   2   9     2423.45     2451.60     26.96 o 
   3   2   9     2004.63     2024.89     27.93 o 
   4   2   9        0.69        1.37      6.71 o 
   5   2   9       29.41       46.86      7.84 o 
   6   2   9       88.14      102.01     11.42 o 
   7   2   9       22.61       50.02     11.60 o 
  -8   3   9        1.18       43.89     25.38 o 
  -7   3   9      123.61      166.25     28.12 o 
  -6   3   9      313.78      340.24     33.85 o 
  -5   3   9        0.18        5.98     11.60 o 
  -4   3   9      831.35      849.50     23.09 o 
  -3   3   9       77.04       77.43     10.18 o 
  -2   3   9      551.00      515.10     12.55 o 
  -1   3   9      756.67      703.65     15.04 o 
   0   3   9       12.70       24.68      4.88 o 
   1   3   9       12.18        9.58      3.99 o 
   2   3   9        1.09       11.38      5.70 o 
   3   3   9     2203.36     2089.64     30.19 o 
   4   3   9      355.40      352.23     16.34 o 
   5   3   9       63.02       70.26     10.98 o 
   6   3   9      287.01      294.72     21.58 o 
   7   3   9       98.20      135.72     19.49 o 
  -7   4   9      436.96      485.30     61.33 o 
  -6   4   9       67.85       90.06     23.86 o 
  -5   4   9     1713.86     1578.42     44.02 o 
  -4   4   9       86.89       61.98     12.36 o 
  -3   4   9      657.15      654.91     23.00 o 
  -2   4   9     3770.45     3888.96     44.89 o 
  -1   4   9      527.79      457.47     12.88 o 
   0   4   9       20.58       41.86      5.52 o 
   1   4   9       10.32       16.71      4.17 o 
   2   4   9      100.68      127.84      8.70 o 
   3   4   9     1822.92     1759.18     28.37 o 
   4   4   9     1256.87     1206.27     26.83 o 
   5   4   9     1522.71     1342.98     45.22 o 
   6   4   9        3.86        3.10     12.71 o 
   7   4   9      220.17      236.26     24.72 o 
  -7   5   9       66.38      107.94     27.01 o 
  -6   5   9      115.25      179.31     28.34 o 
  -5   5   9     1066.83     1041.86     35.80 o 
  -4   5   9      690.17      634.06     29.20 o 
  -3   5   9      138.04      169.77     11.31 o 
  -2   5   9     1137.12     1114.25     26.34 o 
  -1   5   9      365.15      332.48     10.69 o 
   0   5   9     1245.04     1203.42     19.40 o 
   1   5   9        2.53       -4.25      5.21 o 
   2   5   9      371.49      390.38     12.30 o 
   3   5   9     4555.25     4536.45     63.11 o 
   4   5   9      461.45      418.40     17.58 o 
   5   5   9      242.16      291.15     35.37 o 
   6   5   9       13.70       35.28     11.79 o 
   7   5   9       68.36      123.47     20.22 o 
  -7   6   9       64.71       76.48     16.88 o 
  -6   6   9     1272.49     1159.72     33.67 o 
  -5   6   9     1852.46     1746.72    106.78 o 
  -4   6   9       17.54       14.22     11.80 o 
  -3   6   9       77.03       83.10     11.29 o 
  -2   6   9        9.46       26.00      8.58 o 
  -1   6   9       46.83       45.65      5.63 o 
   0   6   9       11.36       11.53      4.79 o 
   1   6   9      199.84      199.45      9.16 o 
   2   6   9       81.61      131.60      9.28 o 
   3   6   9     4360.16     3930.12     58.21 o 
   4   6   9     3975.70     3754.37     70.88 o 
   5   6   9      236.68      225.68     19.87 o 
   6   6   9      146.97      189.81     20.05 o 
   7   6   9      243.14      270.52     41.52 o 
  -6   7   9      271.55      317.12     35.17 o 
  -5   7   9      398.60      450.30     31.83 o 
  -4   7   9      105.67       97.47     11.85 o 
  -3   7   9      431.92      429.45     15.54 o 
  -2   7   9       40.78       87.68      9.08 o 
  -1   7   9       12.00        6.75      7.22 o 
   0   7   9       13.79       50.26      7.42 o 
   1   7   9      168.69      250.78     13.16 o 
   2   7   9       87.03      127.12     11.71 o 
   3   7   9     1749.13     1681.27     34.35 o 
   4   7   9      881.68      781.16     31.12 o 
   5   7   9      236.65      208.04     20.56 o 
   6   7   9        0.04       30.53     13.74 o 
  -6   8   9      457.77      432.20     27.52 o 
  -5   8   9        1.88       21.14     15.25 o 
  -4   8   9       80.17       87.40     14.16 o 
  -3   8   9     1468.42     1319.11     26.48 o 
  -2   8   9      170.88      149.91     11.68 o 
  -1   8   9      223.68      218.45     12.42 o 
   0   8   9       28.12       58.25      8.02 o 
   1   8   9      215.73      220.34     12.07 o 
   2   8   9        1.97       -9.47      6.61 o 
   3   8   9       37.34       60.65     11.39 o 
   4   8   9      477.25      435.73     21.02 o 
   5   8   9       25.19       17.27     17.90 o 
   6   8   9      303.58      329.22     28.49 o 
  -5   9   9       62.09       59.21     15.25 o 
  -4   9   9       35.03       53.53     13.32 o 
  -3   9   9      254.29      295.05     17.59 o 
  -2   9   9        1.56       24.25      9.51 o 
  -1   9   9       27.89       32.16      9.40 o 
   0   9   9      331.18      326.83     15.11 o 
   1   9   9        2.14       17.91      8.27 o 
   2   9   9      156.90      162.09     16.01 o 
   3   9   9        1.50       16.61     12.44 o 
   4   9   9       36.25       38.66     15.28 o 
   5   9   9      120.76      155.61     20.69 o 
  -5  10   9       14.46      100.77     22.69 o 
  -4  10   9        3.49        2.50     27.58 o 
  -3  10   9      300.07      357.62     23.43 o 
  -2  10   9        3.32        8.49     11.08 o 
  -1  10   9      138.32      145.00     13.48 o 
   0  10   9       47.85       60.46     13.11 o 
   1  10   9      240.88      258.36     23.25 o 
   2  10   9      135.34      148.35     16.77 o 
   3  10   9      439.92      575.80     30.61 o 
   4  10   9      154.01      157.07     17.84 o 
  -4  11   9      273.41      325.52     21.71 o 
  -3  11   9       11.42       39.01     14.05 o 
  -2  11   9       89.34      120.19     15.27 o 
  -1  11   9        6.43      -19.57     15.97 o 
   0  11   9        3.03      -20.73     17.18 o 
   1  11   9       11.94        6.25     21.58 o 
   2  11   9      144.11      146.31     19.86 o 
   3  11   9      551.82      559.59     30.00 o 
  -2  12   9       45.32      102.70     16.20 o 
  -1  12   9      146.17      100.17     28.18 o 
   0  12   9      711.86      761.91    143.67 o 
   1  12   9        5.32        8.14     24.58 o 
   2  12   9        7.09      -30.97     22.76 o 
  -8   0  10      104.29      185.26     51.23 o 
  -6   0  10      390.18      414.46     36.89 o 
  -4   0  10      108.85      107.03     26.45 o 
  -2   0  10    12608.68    13016.92    203.23 o 
   0   0  10     1818.09     1745.62     54.21 o 
   2   0  10      132.98       93.86      7.91 o 
   4   0  10     2273.86     2184.76     42.46 o 
   6   0  10      567.24      564.10     68.56 o 
  -8   1  10        9.38       88.57     32.04 o 
  -7   1  10      623.20      629.74     35.94 o 
  -6   1  10       72.50      129.05     19.24 o 
  -5   1  10      156.36      173.47     17.37 o 
  -4   1  10       70.51      106.24     14.02 o 
  -3   1  10     1502.64     1534.64     22.16 o 
  -2   1  10      259.23      251.76      9.12 o 
  -1   1  10     2409.37     2418.10     35.99 o 
   0   1  10      148.93      180.06      8.40 o 
   1   1  10       90.77      109.99      5.97 o 
   2   1  10       91.76      103.19      5.69 o 
   3   1  10      865.75      781.13     16.83 o 
   4   1  10       12.69       11.14      5.66 o 
   5   1  10        3.33       13.51      6.62 o 
   6   1  10       28.51       38.24      9.36 o 
   7   1  10      192.74      211.05     15.75 o 
  -8   2  10      163.11      194.08     31.13 o 
  -7   2  10      427.01      462.48     38.01 o 
  -6   2  10       78.13       79.62     15.41 o 
  -5   2  10      326.78      299.13     17.06 o 
  -4   2  10      167.62      186.67      9.69 o 
  -3   2  10        1.58       -7.26      4.37 o 
  -2   2  10        1.40        7.09      4.32 o 
  -1   2  10        3.89       22.80      6.25 o 
   0   2  10     1976.95     1838.23     50.14 o 
   1   2  10     3774.28     3645.27     42.23 o 
   2   2  10     8270.06     7974.80     80.85 o 
   3   2  10       82.43      110.12      7.14 o 
   4   2  10     1284.60     1283.47     24.73 o 
   5   2  10       29.48       28.52      7.67 o 
   6   2  10      174.11      205.56     14.68 o 
   7   2  10       39.64       23.32     10.84 o 
  -8   3  10      171.99      237.83     35.29 o 
  -7   3  10      216.94      285.06     34.71 o 
  -6   3  10      296.25      308.90     23.95 o 
  -5   3  10        3.34       -4.68     13.76 o 
  -4   3  10     1083.74     1029.36     22.78 o 
  -3   3  10      349.70      311.63     17.28 o 
  -2   3  10        5.07        6.09      5.53 o 
  -1   3  10      253.33      278.90     10.71 o 
   0   3  10        0.82        3.23      4.70 o 
   1   3  10       47.01       61.74      5.34 o 
   2   3  10      371.96      349.86     15.68 o 
   3   3  10     2828.85     2693.85     36.62 o 
   4   3  10        2.67       22.49      7.99 o 
   5   3  10      171.59      208.58     15.02 o 
   6   3  10      324.07      288.48     24.49 o 
   7   3  10       75.84       25.75     14.15 o 
  -7   4  10      314.85      392.41     77.50 o 
  -6   4  10        9.17       35.95     20.34 o 
  -5   4  10      247.73      255.58     21.08 o 
  -4   4  10       81.77       81.44     21.76 o 
  -3   4  10      611.55      588.72     21.95 o 
  -2   4  10     1659.57     1669.47     25.69 o 
  -1   4  10     1827.11     1762.32     25.35 o 
   0   4  10      112.89       95.60      6.72 o 
   1   4  10      285.58      269.60     10.09 o 
   2   4  10     1700.60     1587.00     25.73 o 
   3   4  10       92.59      132.42     12.79 o 
   4   4  10     1113.48     1147.82     26.44 o 
   5   4  10      130.93      181.77     21.98 o 
   6   4  10       19.67       34.84     12.14 o 
   7   4  10        8.30       -4.28     13.81 o 
  -7   5  10       17.99       31.19     23.40 o 
  -6   5  10      115.30      111.27     24.70 o 
  -5   5  10        0.09        4.95     12.63 o 
  -4   5  10     1274.85     1093.93     63.72 o 
  -3   5  10       23.31       35.66      8.55 o 
  -2   5  10       41.11       64.38      7.16 o 
  -1   5  10       77.59       75.38      6.21 o 
   0   5  10       11.94       19.06      5.46 o 
   1   5  10        2.52        7.84      4.52 o 
   2   5  10      382.55      353.73     10.65 o 
   3   5  10     1011.85     1190.62     49.81 o 
   4   5  10      104.91      129.66     12.31 o 
   5   5  10      575.03      632.09     26.54 o 
   6   5  10       73.20      121.04     29.10 o 
   7   5  10        0.55       10.73     56.07 o 
  -7   6  10      176.66      212.20     23.30 o 
  -6   6  10      700.71      695.61     62.23 o 
  -5   6  10      723.26      782.33     56.73 o 
  -4   6  10       37.06       23.08     13.85 o 
  -3   6  10      787.33      768.39     42.60 o 
  -2   6  10       47.92       44.65      9.35 o 
  -1   6  10      354.77      346.67     10.91 o 
   0   6  10      230.81      212.56      9.14 o 
   1   6  10      343.32      334.19     11.11 o 
   2   6  10        0.66       14.35      8.04 o 
   3   6  10     1521.10     1519.32     33.58 o 
   4   6  10       66.87       87.29     18.24 o 
   5   6  10       65.55       82.41     19.44 o 
   6   6  10       63.42       95.97     16.22 o 
  -6   7  10      532.82      495.97     29.36 o 
  -5   7  10      163.77      199.90     21.13 o 
  -4   7  10      174.41      147.36     13.72 o 
  -3   7  10      204.27      236.78     14.28 o 
  -2   7  10      637.70      616.45     17.02 o 
  -1   7  10      230.05      187.24     11.01 o 
   0   7  10     1540.20     1462.34     21.46 o 
   1   7  10      118.96      115.40      8.35 o 
   2   7  10     1425.14     1242.83     29.24 o 
   3   7  10       64.73      143.25     13.62 o 
   4   7  10       26.65       41.30     11.69 o 
   5   7  10      235.64      199.73     40.71 o 
   6   7  10       16.60       40.01     15.01 o 
  -6   8  10        1.17       41.76     14.51 o 
  -5   8  10      174.65      136.08     16.25 o 
  -4   8  10       21.06       24.77     10.84 o 
  -3   8  10      415.79      422.66     16.43 o 
  -2   8  10      323.75      238.13     13.64 o 
  -1   8  10        9.12        0.61      8.13 o 
   0   8  10        5.72       17.73      6.87 o 
   1   8  10      357.04      386.56     14.47 o 
   2   8  10       16.68       17.23      9.84 o 
   3   8  10      889.38      727.11     22.56 o 
   4   8  10       17.90       40.19     11.85 o 
   5   8  10       17.47       35.16     16.40 o 
   6   8  10       49.29       52.77     16.94 o 
  -5   9  10        2.03       30.69     22.06 o 
  -4   9  10       63.95       83.91     15.28 o 
  -3   9  10       75.12      118.37     23.42 o 
  -2   9  10      180.17      177.24     13.52 o 
  -1   9  10      274.18      294.05     14.61 o 
   0   9  10      440.50      429.96     16.55 o 
   1   9  10      113.13      143.94     11.57 o 
   2   9  10      442.78      490.55     22.65 o 
   3   9  10        3.41       23.05     12.21 o 
   4   9  10        2.40        8.94     11.36 o 
   5   9  10        5.77       14.92     14.94 o 
  -5  10  10      393.80      406.45     30.09 o 
  -4  10  10        5.20      -13.01     13.82 o 
  -3  10  10        4.56       31.17     14.59 o 
  -2  10  10      146.18      126.80     14.26 o 
  -1  10  10       99.18      114.36     15.05 o 
   0  10  10        0.22       -7.01     11.72 o 
   1  10  10      200.34      250.44     20.48 o 
   2  10  10       24.23       44.04     14.24 o 
   3  10  10      461.18      491.21     25.04 o 
   4  10  10      132.12      148.62     20.11 o 
  -4  11  10      282.02      301.83     22.51 o 
  -3  11  10        5.12        3.32     12.40 o 
  -2  11  10       35.87       20.47     11.80 o 
  -1  11  10       36.26       20.61     15.07 o 
   0  11  10        1.47       12.42     14.49 o 
   1  11  10        8.74        2.04     19.35 o 
   2  11  10      241.60      273.51     23.80 o 
   3  11  10      204.24      168.75     21.08 o 
  -2  12  10       10.53       24.43     13.69 o 
  -1  12  10       32.30      101.10     20.70 o 
   0  12  10        3.30       15.54     24.44 o 
   1  12  10       44.95       14.15     25.07 o 
   2  12  10        8.53       39.67     25.90 o 
  -7   0  11     3016.29     2640.64     81.37 o 
  -5   0  11     1121.83     1105.18     47.57 o 
  -3   0  11     1556.18     1678.18     48.08 o 
  -1   0  11    15392.56    16898.13    428.37 o 
   1   0  11     1953.38     2071.97     37.72 o 
   3   0  11      363.52      411.58     15.08 o 
   5   0  11      264.63      275.31     20.90 o 
   7   0  11      516.62      551.91     34.67 o 
  -8   1  11      276.19      371.30     61.95 o 
  -7   1  11      411.17      427.43     27.29 o 
  -6   1  11     1011.33      938.54     32.28 o 
  -5   1  11       97.79      100.41     16.01 o 
  -4   1  11       41.09       43.80      9.20 o 
  -3   1  11        0.09        3.53      4.12 o 
  -2   1  11       75.11       71.76      6.56 o 
  -1   1  11     5717.73     5478.60    149.75 o 
   0   1  11       76.30       56.56      6.46 o 
   1   1  11       69.50       43.15      5.04 o 
   2   1  11     1108.82      969.85     16.00 o 
   3   1  11      207.56      211.38     10.05 o 
   4   1  11      257.18      266.52     12.05 o 
   5   1  11      264.44      227.68     14.02 o 
   6   1  11       83.85       77.31     11.39 o 
   7   1  11       23.16       28.10     10.13 o 
  -8   2  11       17.51       69.03     26.23 o 
  -7   2  11     2251.70     2227.14    166.46 o 
  -6   2  11       37.66       51.71     14.08 o 
  -5   2  11      496.17      535.62     25.25 o 
  -4   2  11      325.49      340.46     14.99 o 
  -3   2  11       24.01       21.68      5.48 o 
  -2   2  11     1424.15     1352.20     25.75 o 
  -1   2  11       29.03       68.07      7.26 o 
   0   2  11      107.10      130.96      7.90 o 
   1   2  11     3565.69     3735.92     82.69 o 
   2   2  11      546.00      620.38     12.21 o 
   3   2  11      281.28      306.28     10.68 o 
   4   2  11      438.87      467.80     15.12 o 
   5   2  11        9.17       11.69      7.77 o 
   6   2  11      378.73      345.64     24.39 o 
   7   2  11       66.02       13.06     12.64 o 
  -8   3  11       92.96      158.96     30.72 o 
  -7   3  11      368.69      412.63     39.66 o 
  -6   3  11      486.63      485.63     27.63 o 
  -5   3  11      373.55      426.05     27.53 o 
  -4   3  11      270.61      265.46     18.21 o 
  -3   3  11     1238.30     1253.46     28.40 o 
  -2   3  11      808.88      672.09     56.71 o 
  -1   3  11      223.33      229.85     10.69 o 
   0   3  11      614.14      564.80     12.50 o 
   1   3  11      633.12      616.46     12.64 o 
   2   3  11       44.43       69.75      9.81 o 
   3   3  11       18.42       46.38      7.23 o 
   4   3  11      465.14      439.29     18.57 o 
   5   3  11      106.41       75.62     15.69 o 
   6   3  11      109.15      123.69     25.36 o 
   7   3  11      161.87      196.39     23.28 o 
  -7   4  11       99.29      151.84     29.12 o 
  -6   4  11      826.59      886.24     47.49 o 
  -5   4  11      774.70      711.57     30.67 o 
  -4   4  11      769.27      784.99     46.29 o 
  -3   4  11      661.45      598.57     22.45 o 
  -2   4  11       13.91       23.51      6.55 o 
  -1   4  11      284.64      279.65     10.57 o 
   0   4  11      101.19      115.54      7.24 o 
   1   4  11      182.78      194.58      8.98 o 
   2   4  11     2512.44     2404.30     34.32 o 
   3   4  11       41.25       45.03      8.16 o 
   4   4  11     3003.58     2882.09     45.88 o 
   5   4  11     1146.83     1111.56     43.67 o 
   6   4  11      764.79      780.39     29.59 o 
   7   4  11      215.06      221.52     24.74 o 
  -7   5  11        1.52       19.10     22.55 o 
  -6   5  11       86.15       96.81     24.97 o 
  -5   5  11       12.84       -7.84     12.11 o 
  -4   5  11       41.26       77.55     17.14 o 
  -3   5  11      841.89      877.07     23.42 o 
  -2   5  11     1477.83     1457.35     22.28 o 
  -1   5  11       71.41       77.64      6.24 o 
   0   5  11      992.86      940.84     17.34 o 
   1   5  11      108.92      118.50      7.44 o 
   2   5  11       47.74       57.40      6.32 o 
   3   5  11     4357.15     4267.94     60.26 o 
   4   5  11       32.80       33.94     10.86 o 
   5   5  11      161.14      151.40     17.25 o 
   6   5  11        3.88       22.16     11.86 o 
   7   5  11      370.03      296.90     85.35 o 
  -7   6  11       32.24       73.42     15.62 o 
  -6   6  11       22.56       24.89     37.45 o 
  -5   6  11     1471.21     1278.74     54.99 o 
  -4   6  11      342.80      272.87     21.57 o 
  -3   6  11       35.53       33.81     11.17 o 
  -2   6  11        0.08       -9.29      7.77 o 
  -1   6  11       65.22       52.42      6.89 o 
   0   6  11      394.17      408.46     11.40 o 
   1   6  11      124.73      133.75      8.34 o 
   2   6  11     1006.68      910.95     63.97 o 
   3   6  11     1011.76      937.92     25.63 o 
   4   6  11      659.34      531.81     22.90 o 
   5   6  11       18.97       19.50     12.64 o 
   6   6  11      662.88      600.09     28.38 o 
  -6   7  11       82.09       69.02     13.14 o 
  -5   7  11      320.46      285.67     20.20 o 
  -4   7  11       67.22       46.72     15.50 o 
  -3   7  11       15.44       19.93     10.41 o 
  -2   7  11      101.58      125.88     10.55 o 
  -1   7  11      547.02      488.23     14.78 o 
   0   7  11       39.29       66.22      7.55 o 
   1   7  11     1623.18     1526.74     26.73 o 
   2   7  11        1.37        7.61      7.85 o 
   3   7  11     2393.02     2326.70     42.23 o 
   4   7  11      162.80       95.45     14.96 o 
   5   7  11      283.11      265.33     67.84 o 
   6   7  11      175.47      175.44     20.45 o 
  -6   8  11       26.21       59.26     13.10 o 
  -5   8  11       82.73       43.51     13.93 o 
  -4   8  11      326.60      236.87     16.82 o 
  -3   8  11      553.62      562.92     18.49 o 
  -2   8  11      212.66      236.51     16.70 o 
  -1   8  11       55.96       51.24      9.05 o 
   0   8  11     1389.48     1250.83     21.05 o 
   1   8  11      481.07      431.69     15.11 o 
   2   8  11     1195.36     1126.65     29.18 o 
   3   8  11        0.00       13.48     10.74 o 
   4   8  11       22.21        3.99     12.88 o 
   5   8  11       33.47       38.27     15.10 o 
   6   8  11       71.64       95.71     19.82 o 
  -5   9  11       68.45       58.57     20.38 o 
  -4   9  11       25.51       40.80     12.87 o 
  -3   9  11       12.40       19.99     10.32 o 
  -2   9  11       82.92       82.76     11.53 o 
  -1   9  11      173.37      171.65     13.61 o 
   0   9  11       86.01       83.65     10.27 o 
   1   9  11      765.24      793.34     23.52 o 
   2   9  11        0.45        0.42     10.85 o 
   3   9  11      585.83      509.84     27.10 o 
   4   9  11       14.46       13.12     13.91 o 
   5   9  11       61.09      102.17     18.88 o 
  -4  10  11       52.97       89.35     28.46 o 
  -3  10  11       80.33       52.60     12.32 o 
  -2  10  11       66.26      103.06     13.54 o 
  -1  10  11       59.72       73.68     12.98 o 
   0  10  11      168.92      168.74     15.58 o 
   1  10  11      349.06      312.14     22.13 o 
   2  10  11      221.17      228.97     21.79 o 
   3  10  11        0.82       18.37     13.48 o 
   4  10  11       33.57       51.21     17.86 o 
  -3  11  11       38.55       56.76     15.08 o 
  -2  11  11       18.04       44.59     12.83 o 
  -1  11  11        0.61       16.42     15.22 o 
   0  11  11       43.12       19.77     15.04 o 
   1  11  11      136.68       87.91     38.99 o 
   2  11  11        0.39       12.82     22.69 o 
   3  11  11      105.18      107.17     19.55 o 
  -2  12  11      170.09      159.78     18.04 o 
  -1  12  11       93.00      118.60     23.43 o 
   0  12  11       22.67       70.80     26.00 o 
   1  12  11       49.40       42.49     21.13 o 
  -8   0  12      463.51      497.12     67.24 o 
  -6   0  12       66.26      101.01     24.09 o 
  -4   0  12      437.21      410.63     19.40 o 
  -2   0  12     1703.03     1630.92     28.30 o 
   0   0  12     3318.21     3100.31     59.25 o 
   2   0  12    38650.80    40376.92    584.39 o 
   4   0  12      219.06      226.97     14.48 o 
   6   0  12       12.03       23.66     13.45 o 
  -8   1  12      204.74      215.80     38.68 o 
  -7   1  12       98.49      145.77     19.50 o 
  -6   1  12        0.77       16.12     14.19 o 
  -5   1  12       28.54       10.23     13.13 o 
  -4   1  12       53.53       61.85      9.99 o 
  -3   1  12      541.22      525.67     13.16 o 
  -2   1  12      349.86      318.92      9.81 o 
  -1   1  12    19238.99    19185.47    243.55 o 
   0   1  12        2.98       -2.45      5.17 o 
   1   1  12     2265.51     2104.77     27.54 o 
   2   1  12     4137.37     4148.21     48.37 o 
   3   1  12     1416.71     1256.64     19.86 o 
   4   1  12     1043.22      939.17     21.45 o 
   5   1  12        2.74       -2.28      9.78 o 
   6   1  12      196.91      211.02     15.50 o 
   7   1  12        3.35        4.56      9.88 o 
  -8   2  12      222.34      272.05     37.07 o 
  -7   2  12     2395.38     2295.56    103.01 o 
  -6   2  12      213.97      236.02     20.03 o 
  -5   2  12        0.52       -3.17     13.05 o 
  -4   2  12       62.61       57.15      7.12 o 
  -3   2  12      111.97       89.38      7.52 o 
  -2   2  12      339.95      365.52     11.44 o 
  -1   2  12      202.82      165.89      9.15 o 
   0   2  12        1.39        2.83      5.49 o 
   1   2  12      365.41      417.97     17.89 o 
   2   2  12     6834.94     7250.15     74.77 o 
   3   2  12       51.19       67.82      6.71 o 
   4   2  12      595.27      574.87     17.22 o 
   5   2  12     2038.64     1845.40     38.98 o 
   6   2  12        0.28        9.51      8.91 o 
   7   2  12       38.64       30.41     15.11 o 
  -7   3  12      192.83      191.09     30.95 o 
  -6   3  12       85.64      103.14     18.86 o 
  -5   3  12     1035.66     1030.55     32.92 o 
  -4   3  12      400.06      381.20     24.51 o 
  -3   3  12      827.10      746.88     22.74 o 
  -2   3  12       20.67       19.11      7.61 o 
  -1   3  12       22.54       43.08      7.74 o 
   0   3  12      272.84      296.73      9.75 o 
   1   3  12     2434.31     2224.55     27.50 o 
   2   3  12      788.65      775.28     16.83 o 
   3   3  12     1088.70      992.09     19.52 o 
   4   3  12      876.06      799.33     25.14 o 
   5   3  12      298.85      321.21     24.13 o 
   6   3  12      306.77      354.53     26.44 o 
   7   3  12       50.11       98.29     19.19 o 
  -7   4  12      770.15      695.54     74.89 o 
  -6   4  12     1292.50     1132.77     53.24 o 
  -5   4  12       54.30       63.83     15.07 o 
  -4   4  12       85.87       95.92     16.26 o 
  -3   4  12      794.45      767.74     25.09 o 
  -2   4  12        1.07        3.14      5.88 o 
  -1   4  12       61.11       66.42      7.29 o 
   0   4  12      168.52      141.88      7.78 o 
   1   4  12     1285.38     1393.80     22.56 o 
   2   4  12       70.07       77.93      8.40 o 
   3   4  12      242.78      240.55     11.95 o 
   4   4  12       57.05       53.39     12.62 o 
   5   4  12       95.50      120.92     14.94 o 
   6   4  12      205.09      250.59     24.98 o 
   7   4  12      289.74      310.07     28.65 o 
  -7   5  12        7.23       46.90     23.40 o 
  -6   5  12       10.66       34.80     20.12 o 
  -5   5  12        8.44       13.87     11.12 o 
  -4   5  12      402.93      412.82     53.91 o 
  -3   5  12       52.79       64.34     10.66 o 
  -2   5  12      289.38      370.70     12.32 o 
  -1   5  12      182.02      178.97      8.84 o 
   0   5  12      438.33      445.35     16.45 o 
   1   5  12      692.51      658.10     13.55 o 
   2   5  12      479.00      446.85     16.11 o 
   3   5  12        7.67       17.06      8.67 o 
   4   5  12      252.95      246.52     19.18 o 
   5   5  12       39.62       56.02     13.61 o 
   6   5  12       66.21       51.60     14.31 o 
   7   5  12       72.21      142.98     34.75 o 
  -7   6  12       77.69      107.87     28.71 o 
  -6   6  12        0.01       13.88     45.42 o 
  -5   6  12       19.91       79.71     16.48 o 
  -4   6  12       35.59       44.89     14.16 o 
  -3   6  12      290.51      297.55     17.23 o 
  -2   6  12       38.39       44.26      8.66 o 
  -1   6  12        0.35       10.47      7.16 o 
   0   6  12      532.84      508.42     13.22 o 
   1   6  12      432.47      403.43     12.04 o 
   2   6  12       97.87       87.93     13.14 o 
   3   6  12      133.19      157.69     14.49 o 
   4   6  12        7.71        1.38     10.28 o 
   5   6  12      245.98      201.98     25.61 o 
   6   6  12       11.13       30.43     14.11 o 
  -6   7  12        0.57       -7.11     12.02 o 
  -5   7  12        2.35       -6.33     16.10 o 
  -4   7  12        9.13       18.92     14.26 o 
  -3   7  12     1258.91     1170.25     30.78 o 
  -2   7  12       69.31       99.65     12.54 o 
  -1   7  12        1.65        4.25      6.58 o 
   0   7  12      145.45      156.88      9.83 o 
   1   7  12      117.73      164.62      9.71 o 
   2   7  12       68.01       47.64     10.38 o 
   3   7  12       22.19       55.57     16.15 o 
   4   7  12       29.99       25.00     14.45 o 
   5   7  12       55.31       49.20     14.34 o 
   6   7  12       37.45       77.44     17.46 o 
  -6   8  12       12.83       23.89     11.63 o 
  -5   8  12       18.05       15.32     11.52 o 
  -4   8  12       18.85       28.94     10.49 o 
  -3   8  12     1981.40     1835.17     32.20 o 
  -2   8  12        4.02        7.16      8.17 o 
  -1   8  12      399.18      328.98     14.23 o 
   0   8  12      128.87      152.25     10.07 o 
   1   8  12      153.02      175.98     11.10 o 
   2   8  12        2.59       57.53     11.31 o 
   3   8  12      330.11      331.87     22.39 o 
   4   8  12       64.06       77.81     14.88 o 
   5   8  12      290.23      293.24     41.13 o 
  -5   9  12        8.28       44.49     14.39 o 
  -4   9  12        8.24       18.79     12.01 o 
  -3   9  12      116.30      143.83     14.31 o 
  -2   9  12      145.90      118.50     12.39 o 
  -1   9  12      226.85      185.23     13.79 o 
   0   9  12      173.33      134.03     11.70 o 
   1   9  12      147.15      190.40     14.29 o 
   2   9  12       16.59       14.19     13.97 o 
   3   9  12      124.71      137.78     19.48 o 
   4   9  12       32.71       41.22     16.15 o 
   5   9  12       16.06       23.20     23.68 o 
  -4  10  12       50.71       48.11     22.63 o 
  -3  10  12      138.90       71.30     13.51 o 
  -2  10  12      489.10      507.82     21.82 o 
  -1  10  12        0.27       -6.20     10.72 o 
   0  10  12       31.11       50.06     13.09 o 
   1  10  12       98.89      120.90     18.10 o 
   2  10  12      188.76      206.89     21.61 o 
   3  10  12       34.84       54.84     15.25 o 
   4  10  12        5.35       27.79     16.66 o 
  -3  11  12      196.31      219.91     18.54 o 
  -2  11  12       23.63       43.05     13.29 o 
  -1  11  12        9.63       24.67     16.05 o 
   0  11  12       12.67       36.66     16.38 o 
   1  11  12        0.04        9.98     22.53 o 
   2  11  12       18.76       -0.67     21.85 o 
   3  11  12       38.90       95.91     18.99 o 
  -2  12  12      474.61      505.99     27.36 o 
  -1  12  12        0.49        5.79     17.20 o 
   0  12  12      200.13      208.00     31.09 o 
   1  12  12        0.24        5.14     22.83 o 
  -7   0  13      191.31      159.71     28.65 o 
  -5   0  13      249.47      226.55     27.14 o 
  -3   0  13     1577.35     1688.70     37.74 o 
  -1   0  13    23217.55    24618.07    621.55 o 
   1   0  13     1327.78     1322.36     28.42 o 
   3   0  13      723.10      657.60     25.03 o 
   5   0  13      125.19      170.43     18.80 o 
   7   0  13      600.23      550.87     39.20 o 
  -8   1  13      287.39      345.37     43.41 o 
  -7   1  13       74.88      100.40     18.25 o 
  -6   1  13        2.93       11.11     13.78 o 
  -5   1  13      280.90      266.56     20.14 o 
  -4   1  13       57.04       59.72      8.25 o 
  -3   1  13      241.01      253.62      9.78 o 
  -2   1  13       53.50       69.22      6.34 o 
  -1   1  13       12.33       17.85      6.69 o 
   0   1  13       67.34       77.10      7.13 o 
   1   1  13      382.06      395.07     11.17 o 
   2   1  13     1279.56     1300.96     20.17 o 
   3   1  13       36.22       21.18      5.11 o 
   4   1  13       19.02        6.17      7.01 o 
   5   1  13      630.71      525.21     37.91 o 
   6   1  13      395.18      388.27     18.69 o 
   7   1  13       14.10       17.19     12.43 o 
  -8   2  13      350.87      374.82     99.45 o 
  -7   2  13       27.49       95.11     23.24 o 
  -6   2  13       41.91       51.77     15.43 o 
  -5   2  13      157.46      179.73     18.34 o 
  -4   2  13        1.93        4.79      5.86 o 
  -3   2  13       33.17       29.57      9.39 o 
  -2   2  13      334.32      298.70     11.06 o 
  -1   2  13      551.64      555.85     17.60 o 
   0   2  13      252.30      232.41     12.46 o 
   1   2  13      771.02      821.32     16.05 o 
   2   2  13     2882.57     2873.52     33.69 o 
   3   2  13      546.81      464.56     17.29 o 
   4   2  13     3443.99     3233.01     55.32 o 
   5   2  13      792.10      734.34     20.77 o 
   6   2  13       66.78       64.32     11.96 o 
   7   2  13      224.87      200.84     20.02 o 
  -7   3  13      126.59      143.92     31.45 o 
  -6   3  13       38.34       40.72     16.03 o 
  -5   3  13      402.58      425.59     20.62 o 
  -4   3  13     1050.48      954.65     56.36 o 
  -3   3  13     1171.28     1071.29     36.71 o 
  -2   3  13     1573.64     1273.94    137.71 o 
  -1   3  13      938.85      872.86     31.41 o 
   0   3  13        8.82       12.73      5.40 o 
   1   3  13     1811.88     1979.87     25.84 o 
   2   3  13      354.00      375.38     12.64 o 
   3   3  13       16.44       24.85      7.26 o 
   4   3  13        3.92       15.16      9.83 o 
   5   3  13      407.26      337.43     18.23 o 
   6   3  13      479.87      498.70     38.82 o 
   7   3  13        4.49       -2.54     16.99 o 
  -7   4  13        0.02       24.70     35.85 o 
  -6   4  13       69.51       77.20     17.91 o 
  -5   4  13        9.93       17.87     13.67 o 
  -4   4  13       51.55       30.50     13.92 o 
  -3   4  13       47.21       17.19      6.78 o 
  -2   4  13     2883.77     2687.83     41.45 o 
  -1   4  13     2344.11     2238.60     42.89 o 
   0   4  13       74.17       99.99      7.30 o 
   1   4  13     1763.07     1683.68     24.17 o 
   2   4  13        4.08        1.93      7.21 o 
   3   4  13     2982.60     2697.29     38.67 o 
   4   4  13      777.33      799.44     26.39 o 
   5   4  13     1310.35     1262.23     37.01 o 
   6   4  13       16.30       26.94     16.17 o 
   7   4  13      199.86      191.57     24.41 o 
  -7   5  13        7.95       46.56     30.73 o 
  -6   5  13       14.92       29.69     21.38 o 
  -5   5  13      298.81      356.95     38.23 o 
  -4   5  13      876.62      773.42     54.11 o 
  -3   5  13     2034.81     1892.23     60.57 o 
  -2   5  13      488.96      513.52     15.17 o 
  -1   5  13     1826.02     1792.77     26.67 o 
   0   5  13        0.06       -7.84      5.09 o 
   1   5  13      220.67      195.21      9.17 o 
   2   5  13       98.87      100.17     10.06 o 
   3   5  13        5.50        7.53      9.10 o 
   4   5  13      231.95      221.37     30.04 o 
   5   5  13      194.91      191.80     18.78 o 
   6   5  13       88.57      138.88     22.91 o 
   7   5  13       73.59       69.81     56.35 o 
  -7   6  13       32.83       48.65     40.08 o 
  -6   6  13      367.04      354.47     38.16 o 
  -5   6  13      129.18      187.47     20.94 o 
  -4   6  13      312.09      314.95     24.77 o 
  -3   6  13       23.50       26.51     10.86 o 
  -2   6  13     1068.36     1051.65     22.15 o 
  -1   6  13      264.07      293.40     12.00 o 
   0   6  13      137.89      127.43      9.32 o 
   1   6  13        1.54       -1.38      5.48 o 
   2   6  13       26.12       12.69      8.38 o 
   3   6  13      133.32      153.68     13.83 o 
   4   6  13       45.30       40.65     13.51 o 
   5   6  13       77.21       75.23     25.95 o 
   6   6  13        9.26       22.89     14.11 o 
  -6   7  13        9.02      -48.93     40.24 o 
  -5   7  13        4.06       29.81     37.03 o 
  -4   7  13        0.09       11.19     13.93 o 
  -3   7  13      230.12      257.65     17.25 o 
  -2   7  13       33.40       47.83     11.49 o 
  -1   7  13      309.15      310.80     12.87 o 
   0   7  13      415.97      424.33     13.18 o 
   1   7  13     1992.23     1869.92     29.69 o 
   2   7  13      122.09      124.43     12.45 o 
   3   7  13      393.22      384.63     19.22 o 
   4   7  13       18.98       21.94     24.13 o 
   5   7  13      119.50      145.31     20.69 o 
   6   7  13       24.97       17.19     15.07 o 
  -6   8  13      228.94      247.14     36.91 o 
  -5   8  13        8.79       37.75     13.84 o 
  -4   8  13      464.74      464.12     21.31 o 
  -3   8  13        9.15       73.62     10.43 o 
  -2   8  13      132.19      107.11     11.02 o 
  -1   8  13        0.08       20.87      7.82 o 
   0   8  13     2877.48     2708.01     38.01 o 
   1   8  13       65.75       47.69      9.66 o 
   2   8  13     1588.93     1500.03     30.71 o 
   3   8  13        4.35       11.02     17.60 o 
   4   8  13      181.27      129.28     19.40 o 
   5   8  13       33.46       87.89     30.33 o 
  -5   9  13      302.86      276.45     51.99 o 
  -4   9  13       29.99       37.87     12.06 o 
  -3   9  13     1371.70     1267.99     30.92 o 
  -2   9  13       94.38       83.12     11.50 o 
  -1   9  13       42.30       47.14     10.02 o 
   0   9  13       58.42       63.06     10.05 o 
   1   9  13      373.10      340.59     17.03 o 
   2   9  13       35.14       33.32     12.30 o 
   3   9  13        4.95        3.45     12.92 o 
   4   9  13        0.02      -18.60     13.28 o 
   5   9  13        2.36        8.41     15.30 o 
  -4  10  13       52.21       65.16     19.38 o 
  -3  10  13       28.44       37.96     11.61 o 
  -2  10  13       48.11       55.62     15.63 o 
  -1  10  13       61.54       81.29     13.19 o 
   0  10  13      957.73      754.99     24.58 o 
   1  10  13       25.54       20.55     15.94 o 
   2  10  13      196.34      182.98     18.32 o 
   3  10  13       86.57       85.08     16.23 o 
   4  10  13        9.66       51.45     15.61 o 
  -3  11  13      266.95      284.13     20.20 o 
  -2  11  13      103.89      162.64     16.89 o 
  -1  11  13        7.05       20.81     15.20 o 
   0  11  13      188.15      225.26     28.44 o 
   1  11  13       13.89       18.84     23.08 o 
   2  11  13       72.43       60.95     25.69 o 
   3  11  13       64.19      125.22     21.50 o 
  -1  12  13        3.55       -7.20     17.51 o 
   0  12  13       70.24       97.09     27.46 o 
   1  12  13        2.74      -24.28     24.40 o 
  -8   0  14      155.64      170.19     51.93 o 
  -6   0  14     1277.97     1266.42     53.35 o 
  -4   0  14       32.64       25.51     12.17 o 
  -2   0  14      389.42      382.58     18.94 o 
   0   0  14     2567.54     2402.36     65.24 o 
   2   0  14       43.03       88.73      9.30 o 
   4   0  14     1658.38     1507.75    144.14 o 
   6   0  14      219.89      201.08     22.66 o 
  -8   1  14       35.31      121.70     25.23 o 
  -7   1  14      143.16      130.87     19.75 o 
  -6   1  14        4.82       14.63     14.62 o 
  -5   1  14     1630.63     1549.92     49.61 o 
  -4   1  14      116.68       84.26      7.55 o 
  -3   1  14      484.44      453.92     16.65 o 
  -2   1  14       18.74       22.51      6.01 o 
  -1   1  14      933.62     1085.15     22.24 o 
   0   1  14        6.81       21.04      6.05 o 
   1   1  14     1184.33     1227.98     19.67 o 
   2   1  14       41.99       44.80      5.77 o 
   3   1  14      973.97      989.46     18.06 o 
   4   1  14     1528.00     1369.63     28.03 o 
   5   1  14       40.05       25.50      9.19 o 
   6   1  14       12.58       20.77      9.88 o 
   7   1  14     1025.32     1045.76     30.92 o 
  -8   2  14      246.52      241.80     36.35 o 
  -7   2  14      255.44      295.11     35.50 o 
  -6   2  14      379.09      348.18     23.42 o 
  -5   2  14       26.69        7.13     13.89 o 
  -4   2  14      174.27      148.47     16.91 o 
  -3   2  14     1123.76     1048.18     29.88 o 
  -2   2  14      807.59      799.32     16.24 o 
  -1   2  14     2977.37     2895.34     89.04 o 
   0   2  14      138.94      147.55      8.23 o 
   1   2  14        2.58       -2.57      5.49 o 
   2   2  14       41.39       29.47      4.49 o 
   3   2  14       12.85       10.35      5.69 o 
   4   2  14     3407.41     3301.47     49.20 o 
   5   2  14     1150.12     1025.62     34.07 o 
   6   2  14      454.31      376.40     26.83 o 
   7   2  14       87.22       76.53     21.37 o 
  -7   3  14        0.79       -8.33     20.87 o 
  -6   3  14      161.07      167.51     21.06 o 
  -5   3  14      423.90      438.69     24.20 o 
  -4   3  14       24.35       27.26     17.17 o 
  -3   3  14      575.48      545.52     26.60 o 
  -2   3  14      246.90      249.22     12.09 o 
  -1   3  14        0.49       -2.20      8.09 o 
   0   3  14      321.16      302.14     10.95 o 
   1   3  14      488.23      512.91     13.50 o 
   2   3  14      885.35      806.48     17.48 o 
   3   3  14      302.99      326.78     12.65 o 
   4   3  14     2271.46     1953.21     40.60 o 
   5   3  14      137.08      111.35     14.44 o 
   6   3  14      401.96      455.17     29.15 o 
   7   3  14      204.79      223.04     25.56 o 
  -7   4  14      226.27      220.44     34.05 o 
  -6   4  14       61.20       55.30     17.27 o 
  -5   4  14      457.89      434.66     26.55 o 
  -4   4  14     1255.84     1128.08     52.30 o 
  -3   4  14       63.22       58.43      9.36 o 
  -2   4  14       40.95       55.67      8.15 o 
  -1   4  14        3.56       11.13      7.51 o 
   0   4  14      253.63      226.12      9.75 o 
   1   4  14      310.63      278.37     10.06 o 
   2   4  14       56.28       59.18      8.41 o 
   3   4  14      215.23      229.17     12.31 o 
   4   4  14        7.81       19.89     10.34 o 
   5   4  14     1230.94     1230.78     52.77 o 
   6   4  14       36.28       33.60     45.81 o 
   7   4  14      138.72       84.54     52.16 o 
  -7   5  14       15.12       14.67     25.40 o 
  -6   5  14      350.35      385.60     69.52 o 
  -5   5  14        0.02        4.84     14.49 o 
  -4   5  14      732.32      672.74     65.43 o 
  -3   5  14      156.64      174.91     13.46 o 
  -2   5  14      815.87      853.81     19.29 o 
  -1   5  14      106.07       91.71      7.82 o 
   0   5  14      150.97      143.49      8.95 o 
   1   5  14      182.34      191.19     10.31 o 
   2   5  14       82.45       85.33     10.24 o 
   3   5  14       65.33       93.73     11.48 o 
   4   5  14      443.17      455.19     27.04 o 
   5   5  14      304.71      290.65     22.37 o 
   6   5  14      514.41      454.99     41.10 o 
  -7   6  14      117.73      142.39     44.37 o 
  -6   6  14        8.04       33.29     19.54 o 
  -5   6  14      498.98      485.48     30.44 o 
  -4   6  14        9.80       16.45     21.52 o 
  -3   6  14      348.74      332.24     18.75 o 
  -2   6  14       31.87       41.64      9.18 o 
  -1   6  14       47.20       39.17      8.55 o 
   0   6  14      492.40      485.66     14.92 o 
   1   6  14      711.89      660.91     15.09 o 
   2   6  14        6.31       10.57      9.17 o 
   3   6  14      191.50      218.71     19.97 o 
   4   6  14       37.44       18.91     15.50 o 
   5   6  14      291.95      325.38     24.61 o 
   6   6  14       11.44       18.02     14.47 o 
  -6   7  14       94.48       92.58     26.05 o 
  -5   7  14        2.01       12.45     38.44 o 
  -4   7  14      130.61      151.26     19.75 o 
  -3   7  14      243.72      222.37     16.84 o 
  -2   7  14     1738.71     1591.33     33.27 o 
  -1   7  14      198.11      196.84     12.91 o 
   0   7  14       88.23      114.09      9.00 o 
   1   7  14        0.31       21.21      7.83 o 
   2   7  14      139.23      134.54     12.86 o 
   3   7  14        4.39       22.71     12.12 o 
   4   7  14      189.67      179.97     20.34 o 
   5   7  14       21.82       14.41     15.03 o 
   6   7  14      113.80       94.88     18.78 o 
  -6   8  14        5.67       10.27     11.09 o 
  -5   8  14       20.60        9.43     20.86 o 
  -4   8  14       37.32       65.09     17.13 o 
  -3   8  14      293.04      239.30     15.01 o 
  -2   8  14       58.58       70.20     10.11 o 
  -1   8  14      271.40      302.36     14.45 o 
   0   8  14     1864.45     1736.19     27.40 o 
   1   8  14     1124.27      962.30     23.05 o 
   2   8  14       28.29       33.90     11.20 o 
   3   8  14      265.78      260.79     19.91 o 
   4   8  14        0.16       15.37     21.34 o 
   5   8  14      107.72      114.31     20.52 o 
  -5   9  14        1.51       31.62     13.63 o 
  -4   9  14        1.18       -0.58     10.16 o 
  -3   9  14        8.35       56.70     11.65 o 
  -2   9  14      500.25      463.18     20.11 o 
  -1   9  14        1.92       -2.35      9.25 o 
   0   9  14       33.25       42.83     10.99 o 
   1   9  14       41.82       54.70     11.85 o 
   2   9  14      253.58      254.38     17.56 o 
   3   9  14      134.59      187.63     18.41 o 
   4   9  14       57.70       79.71     18.39 o 
   5   9  14        6.83       19.97     26.99 o 
  -4  10  14        0.69       11.13     13.73 o 
  -3  10  14       35.55       64.68     14.28 o 
  -2  10  14        9.60       14.27     11.54 o 
  -1  10  14       90.93       76.06     12.78 o 
   0  10  14       26.05       50.92     13.06 o 
   1  10  14      111.77       86.02     20.85 o 
   2  10  14        6.79        1.58     13.55 o 
   3  10  14      899.32      820.27     38.31 o 
   4  10  14       43.63       18.68     23.15 o 
  -3  11  14      398.79      431.15     24.59 o 
  -2  11  14        9.08       37.35     13.13 o 
  -1  11  14       46.92       51.20     17.13 o 
   0  11  14      146.03      147.07     29.82 o 
   1  11  14       94.18       66.88     25.33 o 
   2  11  14      339.16      358.73     34.47 o 
   3  11  14      745.31      780.98     33.06 o 
  -1  12  14       14.23       33.39     18.33 o 
   0  12  14      103.08       92.13     28.10 o 
   1  12  14       17.13      -26.73     24.35 o 
  -7   0  15      210.11      230.93     32.61 o 
  -5   0  15        0.29       12.60     18.76 o 
  -3   0  15     1613.37     1516.32     37.17 o 
  -1   0  15     4437.95     4662.90     93.36 o 
   1   0  15     2701.37     2567.86     47.36 o 
   3   0  15     2598.56     2473.58     49.42 o 
   5   0  15      248.77      249.78     22.94 o 
   7   0  15      117.97      188.27     23.75 o 
  -8   1  15      177.26      208.21     29.79 o 
  -7   1  15       55.96       33.96     17.39 o 
  -6   1  15       61.80       54.15     16.38 o 
  -5   1  15      104.83      129.94     16.77 o 
  -4   1  15       52.36       66.14     10.09 o 
  -3   1  15      210.85      200.89     10.57 o 
  -2   1  15      497.61      428.92     17.01 o 
  -1   1  15      149.54      170.33     10.34 o 
   0   1  15      644.35      540.82     15.11 o 
   1   1  15      869.17      855.50     15.52 o 
   2   1  15      812.17      754.07     15.45 o 
   3   1  15      703.48      649.88     17.18 o 
   4   1  15     1560.68     1463.02     28.35 o 
   5   1  15      205.40      175.77     14.43 o 
   6   1  15        2.59        5.91      8.81 o 
   7   1  15       14.09       48.03     11.21 o 
  -7   2  15      699.03      731.53     32.82 o 
  -6   2  15        4.41       11.59     14.34 o 
  -5   2  15      716.75      634.67     28.53 o 
  -4   2  15        0.04       -1.50     12.37 o 
  -3   2  15     2941.64     2686.61     47.38 o 
  -2   2  15      625.30      659.22     20.99 o 
  -1   2  15      435.65      393.18     17.30 o 
   0   2  15      398.41      405.75     14.54 o 
   1   2  15      959.16      959.19     29.47 o 
   2   2  15      415.80      386.19     13.27 o 
   3   2  15     1858.98     1800.05     53.47 o 
   4   2  15      208.92      190.76     13.67 o 
   5   2  15      266.63      280.50     17.44 o 
   6   2  15      192.31      179.32     15.76 o 
   7   2  15       33.66       26.22     11.20 o 
  -7   3  15        4.12       18.81     22.50 o 
  -6   3  15      173.55      174.78     21.82 o 
  -5   3  15       36.49       22.60     15.13 o 
  -4   3  15     2573.23     2474.48    155.01 o 
  -3   3  15      329.34      362.11     18.46 o 
  -2   3  15     1020.96      964.22     55.31 o 
  -1   3  15      571.33      626.10     24.98 o 
   0   3  15        1.92       -0.03      3.67 o 
   1   3  15        0.78       11.07      5.99 o 
   2   3  15      112.30       91.09      8.42 o 
   3   3  15      232.63      195.86     12.03 o 
   4   3  15      408.26      473.54     28.12 o 
   5   3  15      879.38      798.84     27.37 o 
   6   3  15       70.74       41.58     19.96 o 
   7   3  15      280.55      290.28     28.75 o 
  -7   4  15       82.18       89.74     26.25 o 
  -6   4  15       13.83       15.25     15.68 o 
  -5   4  15      107.36       58.97     22.14 o 
  -4   4  15       19.14       23.31     15.39 o 
  -3   4  15      402.70      430.97     16.76 o 
  -2   4  15      550.37      499.01     15.15 o 
  -1   4  15       71.98       59.50      7.89 o 
   0   4  15     1797.40     1844.29     27.07 o 
   1   4  15      443.05      451.94     13.23 o 
   2   4  15      501.87      548.90     18.50 o 
   3   4  15       77.54       71.43     10.89 o 
   4   4  15      881.68      836.89     27.49 o 
   5   4  15      246.76      256.13     32.57 o 
   6   4  15      246.45      243.12     29.40 o 
   7   4  15      162.91      168.63     24.03 o 
  -7   5  15       17.69       15.51     23.76 o 
  -6   5  15      157.66      152.32     29.49 o 
  -5   5  15       47.79       48.09     16.16 o 
  -4   5  15      926.64      798.79     30.69 o 
  -3   5  15      103.66      117.63     12.60 o 
  -2   5  15      898.12      796.16     20.78 o 
  -1   5  15       18.12       18.71      5.56 o 
   0   5  15       30.51       60.47      7.49 o 
   1   5  15      117.21      119.77     11.31 o 
   2   5  15      903.26      836.33     21.66 o 
   3   5  15       51.08       51.35     10.60 o 
   4   5  15      228.38      244.55     21.91 o 
   5   5  15      196.15      180.31     19.19 o 
   6   5  15       56.46       39.36     15.08 o 
  -7   6  15       21.70       65.70     26.50 o 
  -6   6  15       64.30      110.28     48.29 o 
  -5   6  15       23.11       21.86     14.50 o 
  -4   6  15      324.05      364.12     27.02 o 
  -3   6  15        3.06       10.27     13.16 o 
  -2   6  15      164.87      189.12     12.20 o 
  -1   6  15      184.31      211.80     12.22 o 
   0   6  15      181.79      143.11     10.10 o 
   1   6  15       16.63       20.20      6.03 o 
   2   6  15      711.19      649.92     28.91 o 
   3   6  15      862.61      722.66     23.30 o 
   4   6  15      372.90      371.80     92.90 o 
   5   6  15        3.23       19.61     20.48 o 
   6   6  15      365.42      452.69     56.77 o 
  -6   7  15        0.96       44.46     23.67 o 
  -5   7  15      203.70      247.56     24.84 o 
  -4   7  15       15.73       26.30     15.89 o 
  -3   7  15      309.88      367.96     20.38 o 
  -2   7  15       28.10       33.30     11.41 o 
  -1   7  15      925.51      861.63     21.88 o 
   0   7  15        0.27        9.04      6.50 o 
   1   7  15        0.09        8.91      9.49 o 
   2   7  15      371.10      354.25     20.06 o 
   3   7  15       98.01      101.88     13.89 o 
   4   7  15       37.29       20.87     14.23 o 
   5   7  15      299.13      289.21     30.42 o 
   6   7  15        0.04        7.97     19.84 o 
  -6   8  15      141.72      146.27     17.54 o 
  -5   8  15       12.48       14.83     12.13 o 
  -4   8  15       36.59       72.27     18.60 o 
  -3   8  15      207.63      206.29     17.71 o 
  -2   8  15      426.57      425.80     16.98 o 
  -1   8  15      413.88      406.11     18.98 o 
   0   8  15       57.68       96.61      9.37 o 
   1   8  15      394.85      356.71     17.91 o 
   2   8  15        0.06       11.89     10.72 o 
   3   8  15        4.97      -21.04     11.49 o 
   4   8  15       22.13       35.87     15.75 o 
   5   8  15        1.25       12.40     16.35 o 
  -5   9  15      377.41      372.67     24.68 o 
  -4   9  15       51.48       51.61     12.55 o 
  -3   9  15      536.76      423.92     21.57 o 
  -2   9  15      139.74      127.31     14.20 o 
  -1   9  15      164.68      172.45     14.42 o 
   0   9  15        2.78       16.79     11.80 o 
   1   9  15        8.54        7.27     14.02 o 
   2   9  15       36.48       51.92     14.35 o 
   3   9  15       62.45      101.48     16.57 o 
   4   9  15        0.01       12.53     16.25 o 
  -4  10  15        1.37       -8.12     16.69 o 
  -3  10  15        0.22       19.32     11.74 o 
  -2  10  15       60.74       35.40     14.50 o 
  -1  10  15       22.20       50.37     12.73 o 
   0  10  15        0.05       -3.21     10.98 o 
   1  10  15      474.47      390.10     45.09 o 
   2  10  15        1.24      -10.61     13.46 o 
   3  10  15       15.32       39.29     15.34 o 
   4  10  15      243.40      228.98     26.08 o 
  -3  11  15       89.31       91.14     23.30 o 
  -2  11  15      395.07      383.52     22.35 o 
  -1  11  15       21.52       35.86     16.65 o 
   0  11  15      124.67      113.53     25.61 o 
   1  11  15       41.28       25.50     23.82 o 
   2  11  15      139.50      130.13     28.81 o 
   3  11  15      145.24      139.60     41.09 o 
  -1  12  15        0.59       12.75     17.21 o 
   0  12  15       15.34       21.98     25.02 o 
  -8   0  16        6.12       11.46     46.67 o 
  -6   0  16      160.81      161.65     27.51 o 
  -4   0  16      439.78      489.09     25.09 o 
  -2   0  16     4215.10     4216.24     85.53 o 
   0   0  16     1464.56     1529.19     58.73 o 
   2   0  16        0.82        3.27     12.44 o 
   4   0  16      112.37      118.12     16.99 o 
   6   0  16      431.97      397.84     28.89 o 
  -8   1  16       95.61      155.27     28.02 o 
  -7   1  16       25.53       31.25     19.06 o 
  -6   1  16       18.67        8.92     14.99 o 
  -5   1  16     1153.74     1014.01     33.11 o 
  -4   1  16        1.70        4.54     12.33 o 
  -3   1  16      785.32      815.54     27.04 o 
  -2   1  16      155.67      148.72      9.09 o 
  -1   1  16      179.39      152.97     16.29 o 
   0   1  16        2.14        6.19      6.24 o 
   1   1  16     1175.90     1168.66     25.68 o 
   2   1  16      134.99      141.78      9.61 o 
   3   1  16      284.65      323.90     11.66 o 
   4   1  16      442.53      439.83     16.24 o 
   5   1  16      114.19      119.98     13.31 o 
   6   1  16        0.44       -9.64     13.47 o 
   7   1  16      487.60      498.79     28.37 o 
  -7   2  16        2.44       12.31     19.63 o 
  -6   2  16        1.07        1.95     14.70 o 
  -5   2  16      377.39      352.60     23.66 o 
  -4   2  16      223.40      204.39     20.32 o 
  -3   2  16      454.05      406.75     14.59 o 
  -2   2  16      113.63       64.22     16.38 o 
  -1   2  16      503.92      538.24     20.92 o 
   0   2  16       22.06       28.26     10.81 o 
   1   2  16     2038.69     2035.20     32.67 o 
   2   2  16       91.86       92.76      6.37 o 
   3   2  16       17.15       12.49      7.14 o 
   4   2  16     3434.58     3205.68     48.91 o 
   5   2  16        8.92        0.81      9.13 o 
   6   2  16     1025.22      995.75     30.68 o 
   7   2  16        3.26        5.31     10.92 o 
  -7   3  16        3.05       17.11     29.07 o 
  -6   3  16      173.57      183.10     27.98 o 
  -5   3  16      332.52      301.80     24.12 o 
  -4   3  16     2606.06     2473.13     63.40 o 
  -3   3  16       21.70       21.59      9.31 o 
  -2   3  16     2300.52     2238.26     39.67 o 
  -1   3  16     1821.16     1792.01     61.43 o 
   0   3  16       36.53       34.28      7.32 o 
   1   3  16      513.02      560.04     20.60 o 
   2   3  16      556.92      543.78     18.00 o 
   3   3  16        7.01        1.14     10.75 o 
   4   3  16     1501.04     1432.66     34.90 o 
   5   3  16      644.39      681.89     26.00 o 
   6   3  16        4.10       11.33     14.80 o 
   7   3  16      336.75      360.80     31.75 o 
  -7   4  16       29.62      101.47     28.72 o 
  -6   4  16       53.31       70.18     18.16 o 
  -5   4  16       76.25       76.53     23.60 o 
  -4   4  16        6.38       20.10     15.84 o 
  -3   4  16     1650.32     1708.68     31.11 o 
  -2   4  16      563.65      499.84     15.75 o 
  -1   4  16     1918.48     1999.68     29.76 o 
   0   4  16      289.42      286.89     11.15 o 
   1   4  16      685.67      669.20     16.37 o 
   2   4  16      559.49      520.59     17.30 o 
   3   4  16       51.73       53.69     10.27 o 
   4   4  16     3042.77     2726.97     51.85 o 
   5   4  16       27.72        9.06     12.28 o 
   6   4  16      220.75      216.33     26.36 o 
   7   4  16        0.01      -18.26     24.20 o 
  -7   5  16       11.22      -20.70     37.60 o 
  -6   5  16      654.29      656.78     57.21 o 
  -5   5  16        8.70        8.13     14.21 o 
  -4   5  16     1401.62     1278.62     38.96 o 
  -3   5  16        1.78       -0.78      9.65 o 
  -2   5  16      924.84      885.60     28.00 o 
  -1   5  16     1219.99     1099.82     25.20 o 
   0   5  16        0.07        4.54      6.05 o 
   1   5  16      190.28      175.06     11.98 o 
   2   5  16      646.36      632.33     19.98 o 
   3   5  16      280.91      249.03     16.63 o 
   4   5  16        2.49        2.66     11.94 o 
   5   5  16      280.86      275.33     22.07 o 
   6   5  16       12.79       10.90     17.91 o 
  -7   6  16      387.40      480.17    117.45 o 
  -6   6  16       91.87      101.24     47.52 o 
  -5   6  16      336.13      320.27     26.32 o 
  -4   6  16      161.77      132.80     19.24 o 
  -3   6  16     1574.14     1521.30     35.03 o 
  -2   6  16      496.46      448.85     18.69 o 
  -1   6  16      102.59       95.66     10.32 o 
   0   6  16       37.45       31.85      8.02 o 
   1   6  16      229.60      221.88     10.43 o 
   2   6  16      196.69      194.76     14.74 o 
   3   6  16      204.67      225.78     15.69 o 
   4   6  16        0.37       -4.65     11.24 o 
   5   6  16       66.10       56.64     16.18 o 
   6   6  16       82.85       97.98     18.61 o 
  -6   7  16      481.94      553.24     42.27 o 
  -5   7  16        2.02       41.39     16.79 o 
  -4   7  16      301.31      310.91     25.80 o 
  -3   7  16       94.31       67.52     13.30 o 
  -2   7  16       37.24       49.47     11.58 o 
  -1   7  16      104.98      117.29     12.12 o 
   0   7  16      119.77      173.49     13.09 o 
   1   7  16       87.44      105.79     10.20 o 
   2   7  16      384.34      351.42     19.24 o 
   3   7  16       25.22       24.59     11.67 o 
   4   7  16       28.76       36.57     19.22 o 
   5   7  16        5.23       23.58     16.08 o 
   6   7  16       27.58        6.78     15.60 o 
  -6   8  16        1.25       16.49     22.74 o 
  -5   8  16      230.35      260.71     42.13 o 
  -4   8  16       95.06       91.10     28.70 o 
  -3   8  16      350.42      381.18     27.98 o 
  -2   8  16        0.02       23.45     12.33 o 
  -1   8  16      368.06      336.13     16.88 o 
   0   8  16      870.85      889.48     21.07 o 
   1   8  16       45.72       47.93     11.92 o 
   2   8  16      249.55      269.03     17.01 o 
   3   8  16       43.54       38.36     13.85 o 
   4   8  16        0.98       -8.44     14.44 o 
   5   8  16        0.02        5.95     15.72 o 
  -5   9  16        9.95       40.77     16.86 o 
  -4   9  16       44.52       83.58     13.81 o 
  -3   9  16      199.68      219.41     18.06 o 
  -2   9  16       28.98       34.16     11.68 o 
  -1   9  16       20.68       40.07     10.97 o 
   0   9  16      655.71      700.85     22.98 o 
   1   9  16       41.01       30.24     13.70 o 
   2   9  16      307.56      286.75     24.37 o 
   3   9  16      206.73      205.43     26.03 o 
   4   9  16      152.25      114.66     20.44 o 
  -4  10  16       35.05       44.21     15.43 o 
  -3  10  16       69.65       65.07     14.91 o 
  -2  10  16       99.73      107.52     14.92 o 
  -1  10  16       91.39       90.60     14.02 o 
   0  10  16       11.36       17.11     15.22 o 
   1  10  16       73.18      113.22     24.41 o 
   2  10  16       24.78       28.08     20.13 o 
   3  10  16      400.80      518.17     33.65 o 
   4  10  16        6.39       36.22     18.66 o 
  -3  11  16       28.36       48.58     15.54 o 
  -2  11  16       58.41       77.68     14.34 o 
  -1  11  16        4.99       -0.41     21.07 o 
   0  11  16       11.16       23.90     16.16 o 
   1  11  16       79.77       71.12     25.69 o 
   2  11  16      109.38       91.24     27.29 o 
  -7   0  17      453.44      433.52     54.52 o 
  -5   0  17      102.40       61.59     21.83 o 
  -3   0  17      378.70      399.96     17.36 o 
  -1   0  17     3262.89     3654.26     77.75 o 
   1   0  17       87.99      101.19     10.71 o 
   3   0  17        8.32       13.44      8.42 o 
   5   0  17      761.62      748.34     36.04 o 
   7   0  17       34.68        6.48     28.18 o 
  -7   1  17       40.59       11.68     17.15 o 
  -6   1  17      263.74      245.89     21.88 o 
  -5   1  17      139.57      122.11     17.03 o 
  -4   1  17     2472.75     2361.40     50.35 o 
  -3   1  17       11.45       15.43     10.12 o 
  -2   1  17    20516.61    21438.03    244.89 o 
  -1   1  17      115.27      109.00     15.43 o 
   0   1  17      855.63      890.54     20.15 o 
   1   1  17       22.86       28.25      5.69 o 
   2   1  17      258.60      255.05     10.45 o 
   3   1  17      225.90      235.09     10.87 o 
   4   1  17     1215.85     1119.97     25.30 o 
   5   1  17        5.83        8.60      9.19 o 
   6   1  17      485.93      450.48     21.86 o 
   7   1  17        4.71       32.64     16.15 o 
  -7   2  17      173.39      170.13     24.57 o 
  -6   2  17       61.21       50.25     16.61 o 
  -5   2  17       27.79       23.51     14.30 o 
  -4   2  17        6.27       -1.27     14.51 o 
  -3   2  17      660.87      596.86     17.42 o 
  -2   2  17      345.10      344.97     21.23 o 
  -1   2  17      251.62      343.63     15.43 o 
   0   2  17      667.71      588.44     16.81 o 
   1   2  17      345.89      349.28     13.01 o 
   2   2  17     1862.89     1904.66     39.10 o 
   3   2  17      391.82      373.39     14.96 o 
   4   2  17     1201.74     1158.95     26.18 o 
   5   2  17       24.89       22.04     10.61 o 
   6   2  17      122.29      153.07     15.95 o 
   7   2  17        0.22      -12.46     10.53 o 
  -7   3  17      128.85      168.43     31.64 o 
  -6   3  17      129.12      144.80     27.34 o 
  -5   3  17       21.49       22.82     15.65 o 
  -4   3  17     1052.13     1013.49     36.90 o 
  -3   3  17      154.80      118.16     11.10 o 
  -2   3  17      566.94      495.54     23.98 o 
  -1   3  17      523.71      457.11     22.05 o 
   0   3  17        6.50        1.52      5.71 o 
   1   3  17       62.91       84.89      8.98 o 
   2   3  17      129.52      125.94      7.95 o 
   3   3  17      112.19      104.55     12.97 o 
   4   3  17      429.33      411.21     20.42 o 
   5   3  17      188.14      178.13     23.09 o 
   6   3  17      133.40       79.55     19.58 o 
   7   3  17       56.88       97.65     30.27 o 
  -7   4  17        0.25       -0.34     21.65 o 
  -6   4  17       61.64       66.61     18.92 o 
  -5   4  17      121.30      148.83     19.42 o 
  -4   4  17      265.22      262.57     23.30 o 
  -3   4  17     2717.72     2635.66     55.42 o 
  -2   4  17      835.13      833.58     39.01 o 
  -1   4  17      376.71      358.70     13.15 o 
   0   4  17      143.63      144.68      9.27 o 
   1   4  17      595.03      578.88     17.16 o 
   2   4  17      159.23      140.51     10.90 o 
   3   4  17      241.73      219.73     14.14 o 
   4   4  17      162.94      231.52     17.26 o 
   5   4  17       25.57       19.69     12.58 o 
   6   4  17      384.76      403.09     33.75 o 
  -7   5  17       74.04      125.28     29.87 o 
  -6   5  17      990.46     1000.63     41.08 o 
  -5   5  17       53.27       60.29     16.22 o 
  -4   5  17        3.09       27.69     24.83 o 
  -3   5  17      881.28      824.62     27.55 o 
  -2   5  17      113.10      125.97     11.48 o 
  -1   5  17      912.80      939.35     25.39 o 
   0   5  17       82.61       70.48      8.10 o 
   1   5  17        2.60        2.82      6.08 o 
   2   5  17     2463.38     2270.86     36.66 o 
   3   5  17     1193.72     1061.11     77.04 o 
   4   5  17       15.91       28.25     12.81 o 
   5   5  17      609.95      613.39     28.96 o 
   6   5  17       45.62       75.69     20.48 o 
  -6   6  17      583.67      689.00    113.61 o 
  -5   6  17      266.40      291.22     25.50 o 
  -4   6  17        1.02       15.29     18.69 o 
  -3   6  17      410.99      447.34     20.33 o 
  -2   6  17      301.42      278.42     16.40 o 
  -1   6  17     1164.48     1132.83     30.85 o 
   0   6  17      699.82      603.56     22.61 o 
   1   6  17       89.20       90.74      9.57 o 
   2   6  17     4294.40     4183.00     61.89 o 
   3   6  17       22.42       16.36     11.32 o 
   4   6  17     1029.36      737.10    276.61 o 
   5   6  17       10.43       26.35     15.10 o 
   6   6  17      120.19       84.25     17.97 o 
  -6   7  17      222.43      235.21     40.49 o 
  -5   7  17       56.43       80.36     20.03 o 
  -4   7  17      407.59      365.20     27.32 o 
  -3   7  17      514.19      497.04     22.46 o 
  -2   7  17       82.09      103.23     13.93 o 
  -1   7  17      828.83      860.66     22.88 o 
   0   7  17     1469.41     1413.82     31.94 o 
   1   7  17      309.63      333.55     17.00 o 
   2   7  17     1364.22     1330.19     31.58 o 
   3   7  17     1467.62     1297.19     35.95 o 
   4   7  17        2.24       -1.26     13.68 o 
   5   7  17      547.00      549.19     32.07 o 
  -5   8  17        0.01       16.16     21.63 o 
  -4   8  17      114.93      111.81     21.00 o 
  -3   8  17       58.88       80.41     18.58 o 
  -2   8  17      592.95      592.37     22.80 o 
  -1   8  17        7.69       11.27      8.92 o 
   0   8  17     2463.39     2302.65     34.82 o 
   1   8  17        7.52        0.18     10.63 o 
   2   8  17     1254.83     1200.16     38.78 o 
   3   8  17      406.06      391.89     24.78 o 
   4   8  17      304.44      329.68     27.18 o 
   5   8  17        4.23       -8.46     15.84 o 
  -5   9  17       74.79       70.89     16.00 o 
  -4   9  17      273.52      271.07     20.21 o 
  -3   9  17       45.16       31.98     12.08 o 
  -2   9  17       94.44       91.21     13.62 o 
  -1   9  17      617.92      568.61     21.45 o 
   0   9  17      662.40      591.57     21.83 o 
   1   9  17      389.02      402.70     21.28 o 
   2   9  17        0.85       16.50     13.47 o 
   3   9  17       83.33       84.04     20.25 o 
   4   9  17      103.21      109.84     21.26 o 
  -4  10  17       25.60        0.00     13.66 o 
  -3  10  17       37.84       45.49     14.23 o 
  -2  10  17      371.17      438.57     23.55 o 
  -1  10  17       22.14       11.89     12.90 o 
   0  10  17      191.39      209.22     29.78 o 
   1  10  17       30.53       53.23     23.30 o 
   2  10  17      165.44      199.53     23.78 o 
   3  10  17       70.02      110.63     20.27 o 
  -3  11  17      239.54      241.56     23.15 o 
  -2  11  17       35.67       54.05     16.27 o 
  -1  11  17       75.26       92.02     19.02 o 
   0  11  17       19.62       13.09     20.63 o 
   1  11  17        0.05      -27.69     23.10 o 
   2  11  17        1.33       -1.75     24.25 o 
  -6   0  18      281.76      293.22     32.67 o 
  -4   0  18     2715.65     2649.97    170.40 o 
  -2   0  18    23712.74    24264.58    654.01 o 
   0   0  18      371.88      390.25     18.47 o 
   2   0  18      361.47      328.95     16.75 o 
   4   0  18     1048.91     1066.10     71.33 o 
   6   0  18        2.74       13.54     17.12 o 
  -7   1  18       15.23       30.81     17.72 o 
  -6   1  18      174.13      232.88     32.61 o 
  -5   1  18       85.52       76.05     16.00 o 
  -4   1  18       56.04       49.60     18.00 o 
  -3   1  18      810.70      819.73     19.84 o 
  -2   1  18     3667.12     3534.04    102.73 o 
  -1   1  18       41.57        9.28      8.24 o 
   0   1  18        3.57       13.36      6.41 o 
   1   1  18     4258.25     4393.65     49.62 o 
   2   1  18       17.20       19.61      6.17 o 
   3   1  18      971.71      965.67     22.90 o 
   4   1  18      120.66      116.01     11.18 o 
   5   1  18      132.10      131.90     14.38 o 
   6   1  18      141.87      114.11     14.92 o 
   7   1  18      855.73      857.91     76.45 o 
  -7   2  18        4.59       16.82     21.32 o 
  -6   2  18       32.78       38.65     22.77 o 
  -5   2  18       10.54       15.49     14.91 o 
  -4   2  18     1031.13      936.00     35.12 o 
  -3   2  18      661.44      620.32     18.69 o 
  -2   2  18     3155.12     3174.79     54.39 o 
  -1   2  18      645.41      607.49     19.71 o 
   0   2  18      103.35      112.59     27.71 o 
   1   2  18      814.44      809.67     19.21 o 
   2   2  18      213.95      190.44      9.71 o 
   3   2  18      340.54      331.62     15.79 o 
   4   2  18      305.46      331.93     15.90 o 
   5   2  18        0.07       -8.86     10.00 o 
   6   2  18      201.43      196.94     17.52 o 
   7   2  18      342.11      331.11     31.95 o 
  -7   3  18       93.74      120.73     32.93 o 
  -6   3  18       17.28       33.78     17.57 o 
  -5   3  18      164.08      153.38     20.71 o 
  -4   3  18      640.16      602.74     29.97 o 
  -3   3  18      880.66      811.26     32.09 o 
  -2   3  18       53.64       57.16     14.02 o 
  -1   3  18      274.99      258.43     14.28 o 
   0   3  18      473.46      489.61     23.21 o 
   1   3  18      749.75      681.31     17.44 o 
   2   3  18      282.49      299.12     11.74 o 
   3   3  18      186.40      184.21     15.37 o 
   4   3  18      543.17      538.74     23.48 o 
   5   3  18       59.57       72.68     18.47 o 
   6   3  18      191.84      204.93     25.96 o 
   7   3  18        4.92       30.98     30.37 o 
  -7   4  18       41.05       75.54     27.63 o 
  -6   4  18       64.28       53.65     18.34 o 
  -5   4  18       92.02      101.73     16.37 o 
  -4   4  18      176.06      184.93     21.17 o 
  -3   4  18      959.60     1036.63     52.18 o 
  -2   4  18       34.11       22.81     10.26 o 
  -1   4  18        0.52        2.12      9.24 o 
   0   4  18       12.30       13.82      7.21 o 
   1   4  18       96.82      101.79      9.48 o 
   2   4  18        0.24        3.44      7.80 o 
   3   4  18      709.69      679.72     25.61 o 
   4   4  18        0.53        4.79     10.88 o 
   5   4  18      322.44      330.80     23.72 o 
   6   4  18        5.85        8.64     15.65 o 
  -7   5  18       59.93       78.95     28.39 o 
  -6   5  18      221.93      218.43     41.26 o 
  -5   5  18      174.60      196.89     35.77 o 
  -4   5  18      373.55      408.24     26.34 o 
  -3   5  18      623.09      640.19     22.59 o 
  -2   5  18       11.74       16.03     10.02 o 
  -1   5  18       58.69       68.07     10.73 o 
   0   5  18       30.84       39.63      7.65 o 
   1   5  18       37.23       41.74      7.77 o 
   2   5  18        4.16       21.71      9.79 o 
   3   5  18      726.28      534.74    101.05 o 
   4   5  18      879.35      851.95     32.70 o 
   5   5  18        4.66       13.41     13.56 o 
   6   5  18     1581.77     1462.51     73.87 o 
  -6   6  18      277.84      279.48     47.44 o 
  -5   6  18      611.43      658.70     57.10 o 
  -4   6  18        0.73        0.22     14.05 o 
  -3   6  18       28.54       34.87     12.06 o 
  -2   6  18        3.08       -6.33      9.58 o 
  -1   6  18      212.65      237.26     19.31 o 
   0   6  18        0.15        8.67      7.34 o 
   1   6  18       13.41       -0.54      7.05 o 
   2   6  18      511.02      582.65     35.69 o 
   3   6  18       40.01       31.36     13.32 o 
   4   6  18       39.87       51.42     16.54 o 
   5   6  18      120.98       85.04     18.01 o 
   6   6  18       92.59      138.43     20.95 o 
  -6   7  18       66.66       85.46     27.06 o 
  -5   7  18        4.77       35.35     18.22 o 
  -4   7  18       30.85       76.31     17.89 o 
  -3   7  18       17.93        5.64     11.31 o 
  -2   7  18      448.52      399.23     20.99 o 
  -1   7  18      256.41      271.66     16.40 o 
   0   7  18       13.28       28.60     11.03 o 
   1   7  18        0.06        7.83      9.88 o 
   2   7  18      518.94      467.25     25.29 o 
   3   7  18      128.50      130.47     18.75 o 
   4   7  18       76.55       54.82     16.86 o 
   5   7  18      103.16      110.83     37.06 o 
  -5   8  18      137.55      128.77     22.13 o 
  -4   8  18      301.18      329.57     30.00 o 
  -3   8  18        0.25       -4.44     14.81 o 
  -2   8  18       18.80       29.08     11.96 o 
  -1   8  18      143.86      119.10     18.11 o 
   0   8  18       89.99      150.56     11.55 o 
   1   8  18      131.10      145.61     16.01 o 
   2   8  18      221.89      242.33     16.89 o 
   3   8  18        0.40      -10.62     13.81 o 
   4   8  18       22.68       52.41     22.84 o 
   5   8  18        1.31       18.45     16.81 o 
  -5   9  18       67.33       83.91     16.51 o 
  -4   9  18       88.69       67.94     14.57 o 
  -3   9  18      543.84      430.96     23.02 o 
  -2   9  18      284.60      242.38     17.86 o 
  -1   9  18       36.07       33.51     10.82 o 
   0   9  18      536.54      485.06     20.49 o 
   1   9  18       64.14       85.47     15.11 o 
   2   9  18       41.06       31.76     14.67 o 
   3   9  18       13.97        7.14     17.35 o 
   4   9  18        4.58       -1.56     16.95 o 
  -4  10  18        0.23        3.75     11.98 o 
  -3  10  18      116.04      110.24     19.81 o 
  -2  10  18        9.66       14.58     12.00 o 
  -1  10  18       25.41       36.55     11.95 o 
   0  10  18       53.01       37.46     22.69 o 
   1  10  18       36.89       32.19     33.22 o 
   2  10  18        0.03      -22.61     20.30 o 
   3  10  18        0.88      -27.74     16.79 o 
  -2  11  18        8.11       45.69     13.15 o 
  -1  11  18      161.38      205.72     30.63 o 
   0  11  18       84.24       52.86     24.96 o 
   1  11  18       24.46       20.17     24.61 o 
   2  11  18       49.81       14.24     25.16 o 
  -7   0  19        0.01       -5.15     22.93 o 
  -5   0  19      373.52      310.70     31.24 o 
  -3   0  19      263.69      246.04     31.19 o 
  -1   0  19     2274.78     2255.29     68.16 o 
   1   0  19     4988.63     5067.53     85.65 o 
   3   0  19       55.69       70.76     11.46 o 
   5   0  19       84.71       87.48     18.93 o 
   7   0  19      400.50      353.07     33.22 o 
  -7   1  19       58.75       45.98     18.79 o 
  -6   1  19      482.83      448.07     27.31 o 
  -5   1  19       34.64       28.62     14.57 o 
  -4   1  19       13.70       15.39     14.45 o 
  -3   1  19      117.78      111.91     10.22 o 
  -2   1  19     7759.70     8197.11    128.05 o 
  -1   1  19       10.98       -6.15      8.69 o 
   0   1  19     1001.14     1010.95     25.52 o 
   1   1  19       99.61      136.83      8.34 o 
   2   1  19      601.19      641.59     16.34 o 
   3   1  19       25.55       31.34      7.95 o 
   4   1  19       76.51       84.84     11.96 o 
   5   1  19       53.97       39.72     11.78 o 
   6   1  19      458.11      472.98     22.72 o 
   7   1  19       51.61       47.59     17.12 o 
  -7   2  19      101.82       85.80     22.64 o 
  -6   2  19       66.73       72.83     20.26 o 
  -5   2  19       13.80       15.67     15.03 o 
  -4   2  19     1040.07     1056.94     37.52 o 
  -3   2  19      148.33      170.93      9.65 o 
  -2   2  19      931.14      975.48     37.41 o 
  -1   2  19        0.79       11.11      9.68 o 
   0   2  19       91.19       92.33      8.91 o 
   1   2  19       28.68       22.11      6.73 o 
   2   2  19        3.09       -4.96      6.40 o 
   3   2  19      981.67      837.35     22.18 o 
   4   2  19      572.05      484.30     20.76 o 
   5   2  19      196.51      198.52     16.75 o 
   6   2  19      101.03      101.65     14.89 o 
   7   2  19      133.45      143.27     22.55 o 
  -7   3  19       33.61       27.64     19.36 o 
  -6   3  19        3.05        0.97     16.98 o 
  -5   3  19        5.31       21.77     15.99 o 
  -4   3  19       23.75        1.09     15.63 o 
  -3   3  19      283.48      299.67     14.29 o 
  -2   3  19        6.27       16.43      9.66 o 
  -1   3  19      456.79      421.19     17.98 o 
   0   3  19        0.99       18.43      6.82 o 
   1   3  19       96.72      108.18     11.75 o 
   2   3  19      109.35      127.97      9.17 o 
   3   3  19       12.39       17.00     10.40 o 
   4   3  19      884.70      844.40     28.54 o 
   5   3  19        1.17       -3.00     13.65 o 
   6   3  19      974.09      922.90     48.30 o 
  -7   4  19       81.46       67.68     28.37 o 
  -6   4  19       29.93       27.47     18.89 o 
  -5   4  19       27.75       54.65     18.41 o 
  -4   4  19     3058.91     2826.53    103.23 o 
  -3   4  19      795.97      832.01     27.68 o 
  -2   4  19      302.31      261.27     18.15 o 
  -1   4  19        4.72       23.30     10.16 o 
   0   4  19        0.17        2.43      7.81 o 
   1   4  19       58.68       62.41      9.25 o 
   2   4  19       19.83       30.89      9.44 o 
   3   4  19      324.24      324.60     19.70 o 
   4   4  19      129.27      108.90     20.99 o 
   5   4  19      769.09      717.90     34.21 o 
   6   4  19       52.96       68.10     20.58 o 
  -7   5  19      139.19      105.43     30.00 o 
  -6   5  19      276.57      279.85     34.86 o 
  -5   5  19      329.93      375.09     27.94 o 
  -4   5  19       92.06      115.46     18.83 o 
  -3   5  19      957.90      956.47     27.46 o 
  -2   5  19       32.78       36.82     11.13 o 
  -1   5  19      300.31      302.21     18.68 o 
   0   5  19        2.51       10.68      6.63 o 
   1   5  19        4.37       -0.10      6.82 o 
   2   5  19      518.99      497.23     18.72 o 
   3   5  19      207.28      156.83     59.51 o 
   4   5  19      104.39      120.68     17.45 o 
   5   5  19      122.67      140.02     18.96 o 
   6   5  19      447.02      485.17    149.76 o 
  -6   6  19      250.15      278.61     36.73 o 
  -5   6  19       12.40       18.96     16.53 o 
  -4   6  19      395.76      382.83     27.74 o 
  -3   6  19        4.40       23.03     11.63 o 
  -2   6  19      285.17      290.83     16.83 o 
  -1   6  19      115.39       98.59     14.23 o 
   0   6  19      529.03      566.16     24.86 o 
   1   6  19       46.50       38.81      8.48 o 
   2   6  19      126.47      139.45     13.99 o 
   3   6  19       49.08       25.08     13.47 o 
   4   6  19      114.96      104.90     19.06 o 
   5   6  19      240.94      284.28     34.83 o 
   6   6  19      107.80      176.30     69.50 o 
  -6   7  19      450.79      470.81     54.81 o 
  -5   7  19      432.87      437.06     41.53 o 
  -4   7  19        2.05       29.24     16.59 o 
  -3   7  19      151.09       96.80     16.20 o 
  -2   7  19      310.55      279.49     18.83 o 
  -1   7  19       10.46       14.12      9.18 o 
   0   7  19      326.46      306.88     17.48 o 
   1   7  19       81.04       96.02     12.19 o 
   2   7  19       60.31       54.03     15.07 o 
   3   7  19      326.86      317.90     25.00 o 
   4   7  19        1.28      -24.78     13.62 o 
   5   7  19        2.17       55.25     22.99 o 
  -5   8  19      108.17       88.68     21.20 o 
  -4   8  19      255.32      245.85     34.96 o 
  -3   8  19       57.28       28.79     19.96 o 
  -2   8  19       17.83       19.77     12.62 o 
  -1   8  19       36.89       45.28     10.84 o 
   0   8  19      903.27      836.28     29.62 o 
   1   8  19       94.61      106.22     19.96 o 
   2   8  19      326.00      342.11     19.13 o 
   3   8  19        0.44       26.20     15.72 o 
   4   8  19      182.45      182.30     23.06 o 
   5   8  19       74.05       75.52     21.29 o 
  -5   9  19      242.42      243.24     22.99 o 
  -4   9  19        2.39       26.08     13.06 o 
  -3   9  19      255.39      318.60     30.59 o 
  -2   9  19        1.72       25.27     15.22 o 
  -1   9  19      111.56      117.99     14.81 o 
   0   9  19       81.02       94.68     16.57 o 
   1   9  19      218.22      206.51     17.65 o 
   2   9  19      146.17      149.66     17.92 o 
   3   9  19       32.45       35.67     18.31 o 
   4   9  19       36.84       32.51     21.42 o 
  -4  10  19      258.02      295.01     22.63 o 
  -3  10  19      161.45      133.84     17.31 o 
  -2  10  19        3.40      -13.49     21.68 o 
  -1  10  19      256.70      278.32     18.81 o 
   0  10  19        0.88      -16.59     20.89 o 
   1  10  19      130.82      144.27     26.14 o 
   2  10  19        0.01      -13.51     19.05 o 
   3  10  19        0.02      -20.94     25.45 o 
  -2  11  19        4.78       21.32     12.97 o 
  -1  11  19       83.99       87.53     19.68 o 
   0  11  19        1.12       20.90     24.55 o 
   1  11  19       35.16       40.71     28.36 o 
   2  11  19       96.45       72.46     27.43 o 
  -6   0  20      104.92      100.89     38.51 o 
  -4   0  20     1225.48     1185.95     97.52 o 
  -2   0  20     5582.76     5456.34    110.79 o 
   0   0  20        4.34        2.31      7.02 o 
   2   0  20     1650.56     1695.05     38.58 o 
   4   0  20      256.03      220.68     23.17 o 
   6   0  20       95.17       95.24     21.14 o 
  -7   1  20        6.62       -5.19     18.39 o 
  -6   1  20       41.76       30.71     16.31 o 
  -5   1  20      868.49      739.69     30.65 o 
  -4   1  20      295.84      321.60     24.03 o 
  -3   1  20       18.15       21.90      9.27 o 
  -2   1  20        6.04        1.84      6.74 o 
  -1   1  20      163.18      216.52     13.35 o 
   0   1  20      175.46      192.40     11.55 o 
   1   1  20      956.27     1020.35     19.14 o 
   2   1  20      278.32      252.55     11.48 o 
   3   1  20      355.89      377.57     16.02 o 
   4   1  20       89.33       97.02     12.53 o 
   5   1  20        5.43        7.15     10.52 o 
   6   1  20        3.54       16.00     11.63 o 
   7   1  20     1117.18     1077.00     35.27 o 
  -7   2  20       16.47       -7.93     27.86 o 
  -6   2  20      101.77      105.18     26.09 o 
  -5   2  20      317.44      285.58     32.67 o 
  -4   2  20     1251.32     1156.67     39.12 o 
  -3   2  20      157.69      144.27     15.46 o 
  -2   2  20      520.90      482.26     20.22 o 
  -1   2  20      268.73      240.47     24.86 o 
   0   2  20      278.87      306.80     13.52 o 
   1   2  20      889.79      863.41     35.19 o 
   2   2  20       33.27       49.10      9.89 o 
   3   2  20        9.08        6.00      8.02 o 
   4   2  20      144.07      143.89     13.38 o 
   5   2  20       85.85       82.59     13.76 o 
   6   2  20      219.82      222.07     19.01 o 
   7   2  20       20.94       50.84     20.10 o 
  -7   3  20       58.05       65.59     20.07 o 
  -6   3  20       15.58       23.66     20.20 o 
  -5   3  20      360.97      363.59     27.19 o 
  -4   3  20      574.09      529.73     44.19 o 
  -3   3  20        0.59      -11.45      7.45 o 
  -2   3  20      545.39      507.25     19.79 o 
  -1   3  20       10.32        5.19      9.41 o 
   0   3  20        2.52        6.61      7.15 o 
   1   3  20       66.64      105.50     18.04 o 
   2   3  20      231.55      237.12     16.68 o 
   3   3  20       69.08       61.21     12.27 o 
   4   3  20        4.26       10.85     12.01 o 
   5   3  20      344.45      305.60     25.74 o 
   6   3  20      179.39      171.12     40.26 o 
  -7   4  20       60.71       99.40     41.29 o 
  -6   4  20       48.19       39.05     17.76 o 
  -5   4  20       60.74       62.17     31.62 o 
  -4   4  20      391.66      439.91     27.69 o 
  -3   4  20     1290.07     1399.97     46.83 o 
  -2   4  20      154.66      165.87     39.43 o 
  -1   4  20      115.31       95.59     12.20 o 
   0   4  20       82.88      103.83     10.98 o 
   1   4  20        3.17       13.58      8.38 o 
   2   4  20      282.29      268.69     23.09 o 
   3   4  20        5.36        8.45     10.74 o 
   4   4  20       56.60       36.23     12.91 o 
   5   4  20      367.97      362.20     25.63 o 
   6   4  20       16.60       29.96     18.87 o 
  -7   5  20      214.70      188.42     69.23 o 
  -6   5  20      328.12      455.18    129.94 o 
  -5   5  20       41.43       68.36     17.51 o 
  -4   5  20      784.41      698.10     48.07 o 
  -3   5  20      103.56      127.02     18.32 o 
  -2   5  20      424.19      448.83     20.40 o 
  -1   5  20       29.85       28.71     13.34 o 
   0   5  20        0.13      -17.56      8.78 o 
   1   5  20       13.57       37.12      8.20 o 
   2   5  20      177.74      205.63     13.90 o 
   3   5  20       65.62       21.55     23.33 o 
   4   5  20      622.25      641.15     29.88 o 
   5   5  20       75.76       93.96     17.83 o 
   6   5  20      737.60      822.51     44.62 o 
  -6   6  20      487.80      521.74    101.64 o 
  -5   6  20        2.50        7.55     16.32 o 
  -4   6  20      127.55       94.46     18.69 o 
  -3   6  20     1558.02     1536.63     36.08 o 
  -2   6  20       35.28       40.76     11.50 o 
  -1   6  20      305.17      312.19     19.47 o 
   0   6  20        3.24       17.39      9.77 o 
   1   6  20      343.10      345.39     20.61 o 
   2   6  20      700.20      674.91     23.16 o 
   3   6  20       47.34       62.54     16.20 o 
   4   6  20        0.07       -9.15     19.83 o 
   5   6  20        1.30      -13.77     29.16 o 
   6   6  20      352.76      502.10     45.07 o 
  -6   7  20       50.63       19.69     28.76 o 
  -5   7  20        1.54       33.86     18.22 o 
  -4   7  20      733.95      667.48     43.21 o 
  -3   7  20      167.22      167.09     19.43 o 
  -2   7  20      443.33      440.23     23.78 o 
  -1   7  20       70.03       53.60     15.67 o 
   0   7  20      403.76      401.49     19.33 o 
   1   7  20      168.48      178.87     14.46 o 
   2   7  20       94.22       89.32     15.56 o 
   3   7  20      370.86      349.49     26.28 o 
   4   7  20       92.04      105.17     22.96 o 
   5   7  20       63.55      396.12    225.52 o 
  -5   8  20        1.76        1.66     18.63 o 
  -4   8  20      450.27      391.34     39.51 o 
  -3   8  20      837.46      762.32     35.44 o 
  -2   8  20        5.93       -0.85     15.94 o 
  -1   8  20      592.32      596.60     27.28 o 
   0   8  20        8.87        9.30      9.07 o 
   1   8  20      441.17      461.67     24.19 o 
   2   8  20        3.27        2.29     12.87 o 
   3   8  20      186.10      158.54     21.55 o 
   4   8  20       36.55       34.03     17.19 o 
   5   8  20       71.27       80.61     21.66 o 
  -4   9  20      253.47      293.94     29.17 o 
  -3   9  20       66.05       45.00     13.60 o 
  -2   9  20      172.35      179.80     22.29 o 
  -1   9  20       11.33       24.53     10.56 o 
   0   9  20      476.44      477.94     27.43 o 
   1   9  20        0.25        4.44     13.42 o 
   2   9  20      524.78      563.29     26.82 o 
   3   9  20       15.12       -2.84     16.64 o 
   4   9  20      356.51      401.61     32.67 o 
  -4  10  20        6.31       29.30     14.14 o 
  -3  10  20      290.46      251.26     30.27 o 
  -2  10  20        6.26       13.83     12.77 o 
  -1  10  20      198.84      215.62     33.37 o 
   0  10  20        9.43       25.39     21.90 o 
   1  10  20       47.42       46.91     23.71 o 
   2  10  20       34.02       85.88     22.35 o 
   3  10  20      169.75      145.20     32.95 o 
  -2  11  20       81.95       96.67     17.10 o 
  -1  11  20      149.34      128.71     27.24 o 
   0  11  20       14.36        5.87     23.64 o 
   1  11  20        6.88       -1.89     24.65 o 
  -7   0  21      100.75       49.19     26.83 o 
  -5   0  21       21.92       14.80     20.62 o 
  -3   0  21      310.49      321.51     19.99 o 
  -1   0  21      756.80      775.38     32.67 o 
   1   0  21        4.37       27.35     12.78 o 
   3   0  21      613.21      586.74     28.81 o 
   5   0  21      608.26      587.62     62.91 o 
   7   0  21      142.06      127.14     25.29 o 
  -7   1  21       46.80       31.41     18.75 o 
  -6   1  21      266.59      261.66     35.83 o 
  -5   1  21      270.96      272.59     28.07 o 
  -4   1  21     1111.98     1105.97     57.32 o 
  -3   1  21      114.21      109.22     11.14 o 
  -2   1  21        0.42       13.27      9.18 o 
  -1   1  21        5.61       -0.67      8.84 o 
   0   1  21     1400.36     1395.93     27.96 o 
   1   1  21     2634.43     2554.27     34.08 o 
   2   1  21      302.45      324.75     13.08 o 
   3   1  21       29.51       28.68     14.13 o 
   4   1  21        6.64        9.30      9.79 o 
   5   1  21        0.01       -3.13     10.23 o 
   6   1  21       32.97        4.13     14.65 o 
  -7   2  21        8.87       -8.35     17.99 o 
  -6   2  21       15.13       38.06     18.21 o 
  -5   2  21      833.66      839.74     48.54 o 
  -4   2  21      477.50      447.22     40.95 o 
  -3   2  21     1782.06     1710.01     40.16 o 
  -2   2  21      222.77      224.07     13.12 o 
  -1   2  21      192.18      170.74     18.14 o 
   0   2  21      170.91      200.29     11.95 o 
   1   2  21      121.73      167.92     11.45 o 
   2   2  21      276.14      274.67     14.46 o 
   3   2  21       14.17       -2.85     12.96 o 
   4   2  21     2486.75     2209.26     39.81 o 
   5   2  21      608.90      560.20     24.00 o 
   6   2  21      266.55      296.93     21.21 o 
  -7   3  21       15.13       -7.70     18.03 o 
  -6   3  21       12.51       -9.25     17.03 o 
  -5   3  21       28.27       44.97     17.87 o 
  -4   3  21      826.60      787.57     37.89 o 
  -3   3  21       89.90       94.46     10.19 o 
  -2   3  21      367.88      319.82     20.59 o 
  -1   3  21       11.68        2.73      9.99 o 
   0   3  21      544.63      553.34     23.48 o 
   1   3  21       90.74      107.76     10.97 o 
   2   3  21       49.33       51.16     11.96 o 
   3   3  21      654.55      612.39     24.09 o 
   4   3  21      523.08      472.87     23.13 o 
   5   3  21      438.50      397.72     28.41 o 
   6   3  21      138.65      125.90     23.16 o 
  -7   4  21       47.92       82.29     30.13 o 
  -6   4  21       56.66       30.51     16.74 o 
  -5   4  21     1265.35     1154.33     91.74 o 
  -4   4  21       85.51      101.86     19.22 o 
  -3   4  21     2015.31     1750.68     41.58 o 
  -2   4  21       74.40       41.15     14.63 o 
  -1   4  21       33.53       27.26     12.58 o 
   0   4  21      326.93      390.74     25.30 o 
   1   4  21        0.28       -2.78      8.22 o 
   2   4  21      483.44      491.40     24.07 o 
   3   4  21        2.13        4.30     10.70 o 
   4   4  21      411.02      403.50     22.29 o 
   5   4  21       43.57       28.75     18.00 o 
   6   4  21      187.84      185.62     27.93 o 
  -6   5  21        0.01        3.74     17.57 o 
  -5   5  21        6.08       -0.22     22.24 o 
  -4   5  21      139.81      142.69     17.33 o 
  -3   5  21      612.43      564.82     26.02 o 
  -2   5  21      141.67      143.19     19.43 o 
  -1   5  21      390.55      384.87     21.31 o 
   0   5  21       70.76       74.00     10.75 o 
   1   5  21      157.20      175.39     12.52 o 
   2   5  21      190.95      222.32     14.35 o 
   3   5  21      877.54      621.38    167.92 o 
   4   5  21      183.83      149.95     19.89 o 
   5   5  21      248.67      277.01     24.46 o 
   6   5  21      250.04      318.51     34.50 o 
  -6   6  21       80.61       84.96     21.22 o 
  -5   6  21       57.44       46.52     18.30 o 
  -4   6  21      219.42      238.76     24.19 o 
  -3   6  21      572.13      523.20     24.48 o 
  -2   6  21        6.02        2.87     12.90 o 
  -1   6  21      123.31      136.56     15.76 o 
   0   6  21       42.47       37.57     11.53 o 
   1   6  21       26.42       22.24     13.52 o 
   2   6  21      406.97      401.50     19.18 o 
   3   6  21        6.28        1.00     13.59 o 
   4   6  21      111.78      370.56    163.86 o 
   5   6  21        2.65      -30.00     19.74 o 
  -6   7  21       43.04       48.87     24.36 o 
  -5   7  21      153.23      167.80     31.35 o 
  -4   7  21      721.54      701.58     44.78 o 
  -3   7  21      271.51      219.39     18.17 o 
  -2   7  21       61.04       45.04     13.89 o 
  -1   7  21       16.94       32.89     11.50 o 
   0   7  21      308.15      305.14     17.96 o 
   1   7  21      391.60      402.90     18.54 o 
   2   7  21       62.70       54.30     12.70 o 
   3   7  21      235.11      208.34     22.18 o 
   4   7  21        0.97       11.50     15.80 o 
   5   7  21      316.00      655.26    219.86 o 
  -5   8  21       18.11       32.03     25.42 o 
  -4   8  21     1809.39     1880.87    139.40 o 
  -3   8  21       64.33       85.44     21.11 o 
  -2   8  21        0.71        9.77     15.92 o 
  -1   8  21        1.16       19.72     11.96 o 
   0   8  21        0.03       -3.99      9.52 o 
   1   8  21      195.54      190.05     19.01 o 
   2   8  21        9.15        4.74     11.56 o 
   3   8  21        4.11        1.87     17.63 o 
   4   8  21        0.40       -7.17     15.65 o 
  -4   9  21      209.62      283.49     28.59 o 
  -3   9  21       24.63       26.64     31.28 o 
  -2   9  21        0.31        2.45     11.66 o 
  -1   9  21       40.60       60.42     18.26 o 
   0   9  21       81.46      113.24     18.72 o 
   1   9  21        6.89      -31.47     15.73 o 
   2   9  21       37.80       51.50     19.53 o 
   3   9  21       10.41       13.93     17.17 o 
   4   9  21        5.47       -4.20     30.32 o 
  -3  10  21        2.53       12.26     32.07 o 
  -2  10  21       27.16       17.70     20.65 o 
  -1  10  21      177.11      175.32     20.93 o 
   0  10  21       64.01       74.56     24.20 o 
   1  10  21       27.32       68.33     42.84 o 
   2  10  21      445.41      508.94     42.60 o 
   3  10  21       48.38       -4.89     42.70 o 
  -2  11  21       59.03       75.29     17.62 o 
  -1  11  21       65.07      111.38     27.48 o 
   0  11  21      168.24      214.61     30.74 o 
   1  11  21       26.38       34.30     25.89 o 
  -6   0  22      608.78      526.31     40.59 o 
  -4   0  22        0.23       26.13     23.16 o 
  -2   0  22      322.93      298.60     21.31 o 
   0   0  22     1208.16     1307.01     31.57 o 
   2   0  22     1777.88     1670.37     40.24 o 
   4   0  22      123.93       86.41     18.34 o 
   6   0  22      332.93      301.56     37.50 o 
  -7   1  22      167.51      118.28     37.44 o 
  -6   1  22       50.15       36.23     17.81 o 
  -5   1  22      400.25      347.11     26.37 o 
  -4   1  22        5.14        7.56     18.43 o 
  -3   1  22       84.79      109.11     10.93 o 
  -2   1  22      129.62      139.92     12.81 o 
  -1   1  22      957.30      903.73     25.11 o 
   0   1  22      118.80      145.83     11.63 o 
   1   1  22     1537.28     1526.26     32.93 o 
   2   1  22        0.00        8.47      6.72 o 
   3   1  22     3218.83     2997.61     47.80 o 
   4   1  22      297.87      291.13     18.99 o 
   5   1  22      454.93      460.09     22.59 o 
   6   1  22        2.76      -11.87     11.46 o 
  -7   2  22        9.47        6.45     19.06 o 
  -6   2  22      130.71      106.12     21.89 o 
  -5   2  22      156.68      181.76     22.40 o 
  -4   2  22      260.02      295.82     25.70 o 
  -3   2  22      209.79      219.87     13.66 o 
  -2   2  22       85.67       88.20     10.93 o 
  -1   2  22       86.81       43.36     31.87 o 
   0   2  22     2159.23     2182.21     75.32 o 
   1   2  22        0.53       -7.69      7.32 o 
   2   2  22      811.12      831.94     22.58 o 
   3   2  22     2877.84     2713.76     45.12 o 
   4   2  22        0.14       19.79     10.02 o 
   5   2  22        0.37        9.99     14.41 o 
   6   2  22      547.86      570.14     26.06 o 
  -7   3  22       37.37       35.87     37.65 o 
  -6   3  22        6.38        7.36     17.59 o 
  -5   3  22      117.09       81.03     19.48 o 
  -4   3  22       13.73       33.12     16.07 o 
  -3   3  22      124.26      104.25     11.93 o 
  -2   3  22      157.81      154.67     16.77 o 
  -1   3  22      182.01      188.53     20.89 o 
   0   3  22     1979.98     2004.89     34.76 o 
   1   3  22      323.73      290.93     16.41 o 
   2   3  22      230.84      204.69     17.85 o 
   3   3  22     1394.03     1306.26     35.12 o 
   4   3  22      284.98      282.83     20.12 o 
   5   3  22      517.95      479.45     34.98 o 
   6   3  22       35.37       20.90     21.41 o 
  -7   4  22       22.90       20.84     19.66 o 
  -6   4  22        7.87        9.14     31.69 o 
  -5   4  22      938.95      926.14     53.10 o 
  -4   4  22        2.39       17.51     16.13 o 
  -3   4  22      246.12      281.86     19.22 o 
  -2   4  22      605.07      564.27     32.33 o 
  -1   4  22      699.62      695.29     26.31 o 
   0   4  22      605.44      505.34     36.74 o 
   1   4  22       10.77       -7.32      8.69 o 
   2   4  22       25.02        4.19     14.18 o 
   3   4  22        9.21       13.80     11.45 o 
   4   4  22       66.80       81.53     15.15 o 
   5   4  22       78.73       69.00     46.92 o 
   6   4  22      246.20      192.67     28.75 o 
  -6   5  22      283.77      345.38     62.23 o 
  -5   5  22       16.52       29.24     16.02 o 
  -4   5  22      143.00      169.24     22.55 o 
  -3   5  22      251.35      270.47     17.73 o 
  -2   5  22       58.18       62.66     17.63 o 
  -1   5  22       55.35       51.26     14.71 o 
   0   5  22      188.98      178.90     17.08 o 
   1   5  22       93.28       83.58     10.71 o 
   2   5  22      144.64      166.93     15.05 o 
   3   5  22       38.20       38.05     13.91 o 
   4   5  22        3.87        7.81     16.11 o 
   5   5  22       45.66       28.79     23.72 o 
   6   5  22      140.73      155.42     27.57 o 
  -6   6  22       24.69       43.84     20.63 o 
  -5   6  22      537.53      539.74     72.89 o 
  -4   6  22      183.66      170.18     27.90 o 
  -3   6  22      102.58      118.47     14.67 o 
  -2   6  22      160.68      172.81     15.34 o 
  -1   6  22       15.70       18.93     11.83 o 
   0   6  22      132.93      128.94     15.37 o 
   1   6  22       55.99       41.41     11.45 o 
   2   6  22       23.42       18.76     14.99 o 
   3   6  22       82.52       88.56     26.84 o 
   4   6  22      198.12      472.54    226.61 o 
   5   6  22       23.45       37.09     16.86 o 
  -6   7  22      493.49      523.18     50.83 o 
  -5   7  22       25.26       10.54     18.75 o 
  -4   7  22      523.90      579.05     40.91 o 
  -3   7  22       61.51       79.24     19.66 o 
  -2   7  22       23.55       38.88     16.14 o 
  -1   7  22      366.29      409.55     25.13 o 
   0   7  22       59.31       51.31     14.04 o 
   1   7  22       74.14       92.63     15.75 o 
   2   7  22       13.06       37.42     16.54 o 
   3   7  22      155.81      187.82     22.54 o 
   4   7  22      139.13      141.47     22.17 o 
   5   7  22       20.69       29.11     18.58 o 
  -5   8  22       20.15       18.52     24.91 o 
  -4   8  22      343.16      292.44     35.47 o 
  -3   8  22       47.36       27.10     21.24 o 
  -2   8  22       98.71       90.19     20.61 o 
  -1   8  22      352.45      387.48     24.47 o 
   0   8  22      125.73      110.88     19.25 o 
   1   8  22        1.56       26.08     15.29 o 
   2   8  22       62.00       66.26     19.48 o 
   3   8  22        3.81       13.71     22.15 o 
   4   8  22       21.62       13.57     32.18 o 
  -4   9  22        5.48        7.09     29.48 o 
  -3   9  22       21.50       37.07     18.80 o 
  -2   9  22       58.37       85.39     21.88 o 
  -1   9  22       47.96       63.48     13.68 o 
   0   9  22       76.21      160.00     24.33 o 
   1   9  22      141.89      136.02     21.92 o 
   2   9  22      350.64      350.43     32.38 o 
   3   9  22        3.54        3.13     17.66 o 
  -3  10  22      248.60      301.59     24.16 o 
  -2  10  22        2.15      -12.25     12.06 o 
  -1  10  22        0.92        8.19     27.32 o 
   0  10  22      222.29      259.17     29.75 o 
   1  10  22       21.06       55.86     24.94 o 
   2  10  22      354.99      483.87     38.39 o 
  -1  11  22       40.90       83.28     23.09 o 
   0  11  22        0.09       25.13     25.32 o 
  -7   0  23      195.18      213.25     66.35 o 
  -5   0  23     1036.69     1063.44     62.05 o 
  -3   0  23       32.68       18.09     13.50 o 
  -1   0  23      715.98      766.95     40.87 o 
   1   0  23        5.33        3.21      9.11 o 
   3   0  23     1130.41     1120.08     35.01 o 
   5   0  23      112.05      126.44     22.64 o 
  -7   1  23       12.55       -2.71     19.28 o 
  -6   1  23       44.27       52.64     23.39 o 
  -5   1  23        0.85      -12.64     14.83 o 
  -4   1  23        1.54       -8.97     15.04 o 
  -3   1  23       43.29       34.58     10.14 o 
  -2   1  23       48.47       34.49     10.89 o 
  -1   1  23       88.67       99.65     12.49 o 
   0   1  23        4.41       10.26      8.03 o 
   1   1  23      173.33      180.39     10.52 o 
   2   1  23      230.00      226.15     12.15 o 
   3   1  23      753.05      705.40     21.74 o 
   4   1  23      112.15      118.88     14.63 o 
   5   1  23        0.05       14.25     11.71 o 
   6   1  23       19.97       -5.39     15.86 o 
  -7   2  23       60.40       47.69     21.39 o 
  -6   2  23        5.58        3.79     18.09 o 
  -5   2  23     1189.51     1107.22     41.49 o 
  -4   2  23       37.16       34.91     16.50 o 
  -3   2  23      172.37      156.70     15.86 o 
  -2   2  23      138.77      132.32     15.66 o 
  -1   2  23      244.64      212.61     21.67 o 
   0   2  23      488.87      518.08     19.21 o 
   1   2  23      104.33       99.78     12.43 o 
   2   2  23      122.53      136.29     11.87 o 
   3   2  23      515.84      607.05     20.82 o 
   4   2  23       52.36       39.98     12.28 o 
   5   2  23        5.70       -4.34     11.21 o 
   6   2  23       99.41       95.08     16.94 o 
  -7   3  23       20.57       -1.92     19.54 o 
  -6   3  23       94.99       73.82     21.50 o 
  -5   3  23      317.93      339.44     64.07 o 
  -4   3  23      204.24      191.92     21.77 o 
  -3   3  23       14.24        2.17     16.57 o 
  -2   3  23      345.79      305.77     28.06 o 
  -1   3  23       10.33       -0.13     12.32 o 
   0   3  23      142.89      141.60     11.64 o 
   1   3  23      367.82      512.55    245.10 o 
   2   3  23      217.63      177.07     16.25 o 
   3   3  23        4.36        6.66     14.94 o 
   4   3  23      442.00      419.10     22.68 o 
   5   3  23      238.70      162.27     36.38 o 
   6   3  23       20.46       44.53     20.76 o 
  -7   4  23        3.94       12.54     28.85 o 
  -6   4  23        2.71        7.48     18.65 o 
  -5   4  23       28.34       42.49     18.84 o 
  -4   4  23     1395.17     1327.42     70.26 o 
  -3   4  23      464.51      416.84     20.95 o 
  -2   4  23      354.66      416.65     36.87 o 
  -1   4  23      273.71      297.82     19.57 o 
   0   4  23      122.09      149.27     17.46 o 
   1   4  23      157.53      144.71     13.41 o 
   2   4  23       14.25       20.43     11.66 o 
   3   4  23      334.09      321.06     20.72 o 
   4   4  23        5.11       -1.97     12.28 o 
   5   4  23        4.27       15.55     20.92 o 
   6   4  23      230.67      218.15     52.75 o 
  -6   5  23      204.80      222.14     27.13 o 
  -5   5  23       93.39      101.45     32.72 o 
  -4   5  23      234.75      193.62     22.39 o 
  -3   5  23        6.15        8.24     11.64 o 
  -2   5  23      477.93      482.58     27.99 o 
  -1   5  23      144.88      131.60     16.97 o 
   0   5  23       11.34       24.94     13.51 o 
   1   5  23      729.13      730.86     29.67 o 
   2   5  23       84.43       79.11     14.38 o 
   3   5  23      165.41      147.33     18.62 o 
   4   5  23       13.09       13.06     14.69 o 
   5   5  23      612.52      567.61     45.77 o 
  -6   6  23       42.00       24.39     23.34 o 
  -5   6  23        4.01       16.29     18.25 o 
  -4   6  23      216.75      196.36     35.60 o 
  -3   6  23        0.31      -16.30     10.94 o 
  -2   6  23      634.86      639.69     25.50 o 
  -1   6  23       64.97       52.01     14.42 o 
   0   6  23      575.33      575.28     24.29 o 
   1   6  23      455.84      504.26     23.43 o 
   2   6  23      693.64      714.13     30.29 o 
   3   6  23       13.15        9.54     14.42 o 
   4   6  23      213.76      454.72    215.50 o 
   5   6  23        5.12      -13.17     15.94 o 
  -5   7  23       17.59        4.62     19.43 o 
  -4   7  23       54.84       44.37     30.28 o 
  -3   7  23       14.29      -10.54     16.86 o 
  -2   7  23       42.67       32.45     13.90 o 
  -1   7  23     1608.05     1575.39     45.23 o 
   0   7  23        0.00        2.48     11.62 o 
   1   7  23     1432.02     1425.22     76.62 o 
   2   7  23        0.15       -3.99     12.35 o 
   3   7  23       38.94       45.34     17.08 o 
   4   7  23       35.48       51.88     17.68 o 
   5   7  23      282.18      320.83     58.07 o 
  -5   8  23       32.32       22.61     19.64 o 
  -4   8  23      121.92      108.78     38.18 o 
  -3   8  23       22.86       36.12     35.03 o 
  -2   8  23      361.66      373.65     32.34 o 
  -1   8  23      342.25      304.23     22.35 o 
   0   8  23      420.06      487.02     32.12 o 
   1   8  23       47.99       44.92     16.04 o 
   2   8  23      712.24      721.51     49.40 o 
   3   8  23        1.86       -4.76     15.76 o 
   4   8  23       93.75      110.44     26.98 o 
  -4   9  23       23.80       50.89     21.04 o 
  -3   9  23       94.87       55.30     21.98 o 
  -2   9  23        0.20       -6.22     17.21 o 
  -1   9  23      313.16      274.56     31.42 o 
   0   9  23       64.60       60.99     26.70 o 
   1   9  23      367.18      373.57     27.28 o 
   2   9  23        4.34       12.77     22.34 o 
   3   9  23       69.70       79.80     30.63 o 
  -3  10  23       26.08       29.58     14.27 o 
  -2  10  23       20.09       41.39     15.12 o 
  -1  10  23        2.73       23.12     30.27 o 
   0  10  23      187.69      224.34     28.88 o 
   1  10  23        3.61        9.89     22.67 o 
   2  10  23      136.49      164.34     35.59 o 
  -6   0  24        4.70      -10.44     24.07 o 
  -4   0  24       47.85       41.85     24.67 o 
  -2   0  24      233.96      284.77     32.44 o 
   0   0  24     1505.98     1582.93     36.76 o 
   2   0  24       11.11       31.64     11.61 o 
   4   0  24      120.65      100.36     21.09 o 
   6   0  24      138.82      193.66     39.82 o 
  -7   1  24       88.72       55.07     22.23 o 
  -6   1  24      153.10      154.93     27.89 o 
  -5   1  24      380.04      363.08     40.56 o 
  -4   1  24        3.96        8.89     15.93 o 
  -3   1  24       13.96        5.85     11.92 o 
  -2   1  24       69.68       57.68     16.41 o 
  -1   1  24      680.16      679.74     26.16 o 
   0   1  24       84.74       84.89     10.28 o 
   1   1  24     2125.25     2195.01     34.51 o 
   2   1  24       67.65       77.33     11.92 o 
   3   1  24      106.65      157.78     17.60 o 
   4   1  24      344.10      288.78     22.74 o 
   5   1  24      263.99      282.07     20.81 o 
   6   1  24       81.97       51.03     18.42 o 
  -7   2  24      101.32      121.75     24.13 o 
  -6   2  24        4.34        9.32     17.86 o 
  -5   2  24      134.41      117.06     28.79 o 
  -4   2  24       23.32       11.49     19.65 o 
  -3   2  24        4.53       -1.80     12.58 o 
  -2   2  24      479.82      457.71     29.65 o 
  -1   2  24      118.49      169.76     23.41 o 
   0   2  24     1132.48     1163.86     27.43 o 
   1   2  24      171.01      193.89     14.09 o 
   2   2  24       44.77       58.79     14.58 o 
   3   2  24        2.01       10.06      9.13 o 
   4   2  24      130.73      142.95     18.77 o 
   5   2  24       62.66       34.96     13.80 o 
   6   2  24       55.37       73.37     15.78 o 
  -7   3  24       47.99       47.33     22.05 o 
  -6   3  24       75.25       96.65     21.65 o 
  -5   3  24        4.29       33.39     18.07 o 
  -4   3  24        1.36        2.29     14.74 o 
  -3   3  24      267.63      174.93     34.67 o 
  -2   3  24        6.29      -18.17     28.26 o 
  -1   3  24      100.06      103.52     17.51 o 
   0   3  24      507.41      485.24     21.73 o 
   1   3  24        6.35       14.08      9.20 o 
   2   3  24       95.81       95.16     14.47 o 
   3   3  24      532.33      541.48     23.90 o 
   4   3  24      268.08      232.39     19.67 o 
   5   3  24      537.26      516.36     31.43 o 
   6   3  24      288.81      347.93     39.31 o 
  -6   4  24      136.18      140.47     27.23 o 
  -5   4  24      242.65      219.45     27.35 o 
  -4   4  24      548.83      548.85     44.04 o 
  -3   4  24       12.98       26.29     11.57 o 
  -2   4  24     1078.80     1086.32    118.02 o 
  -1   4  24       13.20        1.41     12.88 o 
   0   4  24     1316.10     1308.66     39.13 o 
   1   4  24      898.57      784.46     37.20 o 
   2   4  24       22.29       14.69      9.28 o 
   3   4  24       65.09       76.02     14.59 o 
   4   4  24        2.54        6.79     13.01 o 
   5   4  24      584.64      480.31     36.06 o 
   6   4  24        2.96      -17.78     26.19 o 
  -6   5  24        1.06       56.49     26.30 o 
  -5   5  24       68.65       62.76     19.37 o 
  -4   5  24       60.68       16.93     17.89 o 
  -3   5  24       29.42       35.95     12.88 o 
  -2   5  24       66.49       75.58     18.11 o 
  -1   5  24      404.23      407.40     23.30 o 
   0   5  24       29.67       26.15     12.39 o 
   1   5  24        0.13        9.23     11.38 o 
   2   5  24      988.29      934.90     40.69 o 
   3   5  24        1.47        4.42     28.91 o 
   4   5  24      185.71      188.52     20.83 o 
   5   5  24       36.23       12.76     42.84 o 
  -6   6  24       28.39       35.72     22.75 o 
  -5   6  24        4.81        5.29     18.28 o 
  -4   6  24       32.26        7.46     23.05 o 
  -3   6  24       58.07       54.97     13.61 o 
  -2   6  24      373.74      387.22     20.79 o 
  -1   6  24        2.99       -8.87     12.20 o 
   0   6  24      220.13      253.19     18.96 o 
   1   6  24      201.18      200.52     28.64 o 
   2   6  24     1124.25     1010.37     36.67 o 
   3   6  24       41.77       29.84     16.05 o 
   4   6  24        0.02       15.55     16.17 o 
   5   6  24      163.97      106.09     31.93 o 
  -5   7  24        1.09       -2.33     23.67 o 
  -4   7  24        5.47        7.69     17.75 o 
  -3   7  24       52.52       51.38     20.23 o 
  -2   7  24       87.17       87.78     15.72 o 
  -1   7  24        3.79       26.11     14.32 o 
   0   7  24      493.27      462.67     23.38 o 
   1   7  24       47.02       35.31     15.10 o 
   2   7  24      986.44      933.56     41.87 o 
   3   7  24      136.54      127.09     21.22 o 
   4   7  24        1.30      -11.46     17.85 o 
  -5   8  24        1.03        7.18     24.94 o 
  -4   8  24        1.61       24.49     23.47 o 
  -3   8  24        8.25        3.79     17.68 o 
  -2   8  24       72.24       51.59     18.75 o 
  -1   8  24      842.14      885.81     41.53 o 
   0   8  24       17.60       53.18     21.69 o 
   1   8  24      236.81      235.66     24.85 o 
   2   8  24        0.01       15.33     25.00 o 
   3   8  24        5.28        5.00     17.86 o 
   4   8  24       14.71       41.46     20.16 o 
  -4   9  24       29.92       21.18     33.10 o 
  -3   9  24       38.62       46.98     20.44 o 
  -2   9  24        9.40       17.83     18.57 o 
  -1   9  24      114.00      172.41     30.12 o 
   0   9  24      399.37      496.77     42.41 o 
   1   9  24       83.93       92.05     30.48 o 
   2   9  24      165.12       83.81     27.44 o 
   3   9  24        0.33      -16.40     30.07 o 
  -3  10  24        7.24       -2.29     13.55 o 
  -2  10  24      110.50      154.02     19.45 o 
  -1  10  24      127.59      143.05     47.12 o 
   0  10  24      110.31      128.48     26.64 o 
   1  10  24       34.07       76.65     29.31 o 
   2  10  24       35.98       27.70     67.03 o 
  -7   0  25       18.42       -4.86     29.52 o 
  -5   0  25        0.22       -0.83     23.35 o 
  -3   0  25     7090.36     6951.76    205.19 o 
  -1   0  25     1824.49     1802.54     72.95 o 
   1   0  25     5791.95     5894.33    101.68 o 
   3   0  25        0.14      -23.53     12.56 o 
   5   0  25      147.34      125.34     23.96 o 
  -7   1  25      119.38      102.26     31.38 o 
  -6   1  25      346.60      274.95     51.63 o 
  -5   1  25       50.89       57.18     26.79 o 
  -4   1  25        3.51        3.50     15.65 o 
  -3   1  25       61.95       81.93     18.69 o 
  -2   1  25      967.67     1089.79     78.91 o 
  -1   1  25      382.38      384.75     36.37 o 
   0   1  25     1096.64     1164.89     26.84 o 
   1   1  25      149.30      178.75     11.90 o 
   2   1  25      172.98      189.80     15.76 o 
   3   1  25     1202.91     1204.44     28.70 o 
   4   1  25      329.68      387.73     21.77 o 
   5   1  25       43.73       16.25     12.88 o 
   6   1  25        0.93       16.43     13.86 o 
  -7   2  25       14.67       -1.36     19.89 o 
  -6   2  25      117.95      125.46     23.08 o 
  -5   2  25        1.45      -15.58     16.41 o 
  -4   2  25      154.85      133.40     22.45 o 
  -3   2  25      285.34      345.19     27.13 o 
  -2   2  25      260.54      265.85     24.66 o 
  -1   2  25      457.71      493.25     28.91 o 
   0   2  25       26.35       37.67     15.02 o 
   1   2  25     2319.23     2440.01     42.62 o 
   2   2  25      150.98      144.43     18.51 o 
   3   2  25      633.64      572.70     24.23 o 
   4   2  25        7.04       13.03     11.27 o 
   5   2  25      173.60      115.34     16.82 o 
   6   2  25      212.25      187.96     25.71 o 
  -7   3  25       42.04       20.29     28.43 o 
  -6   3  25      269.37      208.44     26.63 o 
  -5   3  25        7.62       -9.92     17.08 o 
  -4   3  25        4.04       35.49     18.66 o 
  -3   3  25       43.02       53.56     18.08 o 
  -2   3  25      165.43      169.28     22.05 o 
  -1   3  25      471.59      385.20     59.45 o 
   0   3  25      339.55      277.01     76.84 o 
   1   3  25        5.63       16.69     14.46 o 
   2   3  25      694.48      606.96     29.71 o 
   3   3  25     2661.62     2480.72     51.89 o 
   4   3  25      209.12      193.02     19.08 o 
   5   3  25       22.98       23.12     16.79 o 
   6   3  25       52.59       20.10     19.94 o 
  -6   4  25       24.72        6.88     20.61 o 
  -5   4  25      114.57       83.22     21.44 o 
  -4   4  25       12.88       10.07     16.95 o 
  -3   4  25       63.21       45.07     12.16 o 
  -2   4  25     2449.79     2363.56     88.92 o 
  -1   4  25       15.86       28.02     14.05 o 
   0   4  25       54.93       65.61     39.10 o 
   1   4  25       68.09       55.88     11.61 o 
   2   4  25      202.35      202.25     19.58 o 
   3   4  25      332.47      279.20     20.45 o 
   4   4  25        0.58       -6.21     15.84 o 
   5   4  25      408.72      385.65     71.76 o 
  -6   5  25       45.07       28.55     20.24 o 
  -5   5  25       88.30       78.97     17.99 o 
  -4   5  25        0.82      -25.88     19.15 o 
  -3   5  25      231.68      223.50     18.00 o 
  -2   5  25      484.38      495.07     29.23 o 
  -1   5  25      430.24      413.85     26.21 o 
   0   5  25       55.50       18.10     30.64 o 
   1   5  25      298.58      301.04     22.03 o 
   2   5  25      372.16      377.32     23.03 o 
   3   5  25       25.71      255.56    156.69 o 
   4   5  25        0.06       -0.46     15.51 o 
   5   5  25        2.61      -25.14     28.14 o 
  -6   6  25       82.25       83.04     32.54 o 
  -5   6  25        3.59        2.91     18.26 o 
  -4   6  25       24.35       -6.55     21.09 o 
  -3   6  25        3.53       11.91     16.30 o 
  -2   6  25      472.83      462.19     21.86 o 
  -1   6  25      464.90      409.40     25.94 o 
   0   6  25      238.42      250.77     18.84 o 
   1   6  25     1199.09     1103.44     53.21 o 
   2   6  25      112.99      127.88     18.60 o 
   3   6  25       23.25       40.47     16.42 o 
   4   6  25        5.89        4.18     15.46 o 
   5   6  25       15.43       19.70     17.79 o 
  -5   7  25        1.44       -0.31     22.17 o 
  -4   7  25       39.47       11.22     27.41 o 
  -3   7  25       20.80       11.20     25.67 o 
  -2   7  25       46.92       48.46     19.18 o 
  -1   7  25     1554.55     1508.75     45.47 o 
   0   7  25        2.58       -1.37     11.13 o 
   1   7  25      656.54      274.17    347.36 o 
   2   7  25       64.69       50.58     18.07 o 
   3   7  25      264.73      264.48     25.77 o 
   4   7  25        7.34       18.32     17.23 o 
  -4   8  25       11.41       10.18     22.85 o 
  -3   8  25        9.13        1.87     19.08 o 
  -2   8  25       70.92      108.71     36.00 o 
  -1   8  25     1156.90     1184.06    150.52 o 
   0   8  25      215.98      196.36     32.96 o 
   1   8  25       71.54       71.58     25.34 o 
   2   8  25       35.81       21.77     26.93 o 
   3   8  25       21.39       -2.08     40.93 o 
   4   8  25       66.36       50.87     21.14 o 
  -4   9  25        3.33      -34.73     25.60 o 
  -3   9  25       37.74       50.25     22.03 o 
  -2   9  25       55.71       64.87     21.68 o 
  -1   9  25     1277.43     1220.46     77.43 o 
   0   9  25      231.73      272.64     47.84 o 
   1   9  25      116.08      182.68     22.99 o 
   2   9  25       44.60        8.34     17.53 o 
   3   9  25       36.68       -2.06     97.70 o 
  -2  10  25       53.23       48.78     15.93 o 
  -1  10  25        4.16      -54.51     34.24 o 
   0  10  25        5.58       27.99     24.07 o 
   1  10  25       73.56       40.55     23.98 o 
  -6   0  26      340.22      438.78     50.76 o 
  -4   0  26      108.15       68.98     27.59 o 
  -2   0  26        5.93       -2.02     20.28 o 
   0   0  26      159.33      193.34     28.40 o 
   2   0  26     1004.02     1093.82     33.97 o 
   4   0  26      537.59      541.47     36.38 o 
   6   0  26     1429.95     1664.47     63.36 o 
  -7   1  26      381.50      377.59     44.22 o 
  -6   1  26        9.16       -2.22     18.73 o 
  -5   1  26       76.85       96.18     21.83 o 
  -4   1  26        9.81       12.31     16.03 o 
  -3   1  26     6654.27     6577.02    140.27 o 
  -2   1  26        0.74       22.97     15.16 o 
  -1   1  26      253.73      237.12     22.68 o 
   0   1  26      361.84      378.83     24.44 o 
   1   1  26     1916.81     1913.80     37.30 o 
   2   1  26       25.23       20.00      8.21 o 
   3   1  26      531.03      481.56     19.64 o 
   4   1  26       26.57       13.62     13.48 o 
   5   1  26       10.07        2.95     12.68 o 
   6   1  26       28.17        6.15     18.48 o 
  -7   2  26        2.57       -5.65     20.39 o 
  -6   2  26       54.99       52.86     20.52 o 
  -5   2  26       17.67       19.71     18.92 o 
  -4   2  26        1.53      -18.31     16.69 o 
  -3   2  26      557.08      613.40     48.74 o 
  -2   2  26      345.55      352.05     27.84 o 
  -1   2  26      209.18      198.73     21.78 o 
   0   2  26      452.93      420.84     41.08 o 
   1   2  26      973.83     1020.83     26.84 o 
   2   2  26      647.08      590.31     25.04 o 
   3   2  26      383.04      360.17     22.04 o 
   4   2  26        7.73        1.84     11.76 o 
   5   2  26        0.38       -1.31     12.43 o 
   6   2  26      605.91      629.71     46.92 o 
  -6   3  26       17.81       23.53     19.33 o 
  -5   3  26        3.27      -17.59     17.07 o 
  -4   3  26      212.33      221.43     32.58 o 
  -3   3  26      255.98      235.14     25.37 o 
  -2   3  26        4.26      -16.40     14.90 o 
  -1   3  26      226.76       94.48     77.81 o 
   0   3  26      419.74      382.56     46.19 o 
   1   3  26       86.22       89.24     13.42 o 
   2   3  26        1.35        8.01     11.79 o 
   3   3  26      598.62      575.89     26.24 o 
   4   3  26       62.75       60.06     18.76 o 
   5   3  26       51.22       16.68     30.54 o 
   6   3  26       39.34       39.80     23.65 o 
  -6   4  26      101.65      105.47     29.90 o 
  -5   4  26      126.85      108.87     21.31 o 
  -4   4  26       18.40       13.93     18.90 o 
  -3   4  26      131.12      124.83     15.68 o 
  -2   4  26      317.23      368.66     28.97 o 
  -1   4  26      473.41      442.72     26.28 o 
   0   4  26      149.06      140.90     18.78 o 
   1   4  26       56.24       88.29     22.30 o 
   2   4  26      230.95      424.45    130.94 o 
   3   4  26      108.79      114.02     16.79 o 
   4   4  26      156.30      120.26     17.52 o 
   5   4  26      474.99      480.00     71.42 o 
  -6   5  26       53.96       85.13     23.17 o 
  -5   5  26        7.46       14.14     18.63 o 
  -4   5  26      251.45       -7.50      9.01 o 
  -3   5  26        8.49        7.25     12.57 o 
  -2   5  26      189.19      182.24     21.85 o 
  -1   5  26       73.39       87.79     17.97 o 
   0   5  26      894.16      587.44    307.97 o 
   1   5  26      293.72      342.53     57.64 o 
   2   5  26       85.61       85.73     15.69 o 
   3   5  26        4.78        0.04     14.71 o 
   4   5  26      217.47      214.00     23.27 o 
   5   5  26      104.92      104.32     25.92 o 
  -5   6  26      239.25      303.21     81.94 o 
  -4   6  26        0.01      -20.85     15.59 o 
  -3   6  26      149.64      162.88     24.86 o 
  -2   6  26      142.22      145.45     17.54 o 
  -1   6  26       26.44       19.40     15.09 o 
   0   6  26       21.76       13.32     13.70 o 
   1   6  26      210.16      272.66     32.97 o 
   2   6  26       27.30        4.68     13.68 o 
   3   6  26       63.97       79.77     18.73 o 
   4   6  26       76.43       43.48     33.60 o 
   5   6  26      694.20      747.68     37.24 o 
  -5   7  26       59.47       41.90     21.67 o 
  -4   7  26       37.99       32.79     38.12 o 
  -3   7  26        7.72        8.09     17.93 o 
  -2   7  26       89.33       81.08     20.42 o 
  -1   7  26      361.28      407.36     27.65 o 
   0   7  26     1577.01     1437.31    121.56 o 
   1   7  26      145.83       59.38    103.18 o 
   2   7  26       15.36       27.57     26.14 o 
   3   7  26       42.87       63.68     19.24 o 
   4   7  26        5.50       22.15     18.21 o 
  -4   8  26       16.69       19.23     20.69 o 
  -3   8  26       17.28       -5.82     17.96 o 
  -2   8  26       84.87       56.45     20.39 o 
  -1   8  26      161.38      205.09     27.50 o 
   0   8  26       19.78       25.21     25.17 o 
   1   8  26      225.44      289.22     44.60 o 
   2   8  26      185.94       92.19     32.35 o 
   3   8  26      102.93       59.38     36.59 o 
  -3   9  26        1.24        2.52     19.34 o 
  -2   9  26        6.29       -7.76     20.75 o 
  -1   9  26       35.15       52.69     28.31 o 
   0   9  26      367.27      287.73     48.62 o 
   1   9  26        4.02       13.94     28.07 o 
   2   9  26      243.30      304.93     71.91 o 
   3   9  26       69.55       44.96     33.70 o 
  -2  10  26       27.18       23.62     15.41 o 
  -1  10  26      283.58      262.12     53.23 o 
   0  10  26       45.97       70.49     29.90 o 
   1  10  26      132.37      174.57     61.52 o 
  -7   0  27       84.79       50.70     34.70 o 
  -5   0  27        0.55      -11.01     23.55 o 
  -3   0  27        8.06       20.95     22.65 o 
  -1   0  27     1751.24     1754.03     74.23 o 
   1   0  27      208.59      284.24     20.42 o 
   3   0  27       11.06       -7.70     13.66 o 
   5   0  27      162.74      160.13     26.51 o 
  -7   1  27        5.07       -7.22     30.42 o 
  -6   1  27      328.04      290.74     45.40 o 
  -5   1  27        4.33       -3.29     17.28 o 
  -4   1  27       28.24       14.96     16.72 o 
  -3   1  27      682.34      755.23     53.83 o 
  -2   1  27      395.70      265.87    128.08 o 
  -1   1  27       93.94       99.86     24.70 o 
   0   1  27     1133.87     1144.19     38.23 o 
   1   1  27      223.80      250.10     18.23 o 
   2   1  27      610.45      609.98     18.95 o 
   3   1  27        2.97        3.03      9.39 o 
   4   1  27      308.80      270.91     20.70 o 
   5   1  27        0.38       -4.48     12.82 o 
   6   1  27      142.76      144.36     19.13 o 
  -6   2  27       65.66       75.69     23.23 o 
  -5   2  27      159.33      196.67     27.22 o 
  -4   2  27       27.48       15.58     17.02 o 
  -3   2  27       54.27       12.95     18.25 o 
  -2   2  27      135.34      156.17     30.03 o 
  -1   2  27      671.34      649.70     34.34 o 
   0   2  27      161.08      179.28     21.16 o 
   1   2  27        4.64       18.85     10.11 o 
   2   2  27      462.13      452.96     23.12 o 
   3   2  27        3.22       -1.60     11.34 o 
   4   2  27      123.00      133.15     21.57 o 
   5   2  27       21.81        9.57     17.53 o 
   6   2  27       56.11       45.80     21.10 o 
  -6   3  27      272.92      218.73     27.31 o 
  -5   3  27       25.97       36.14     19.73 o 
  -4   3  27      368.49      374.99     31.06 o 
  -3   3  27        1.35        4.20     16.21 o 
  -2   3  27      145.88      133.42     20.97 o 
  -1   3  27      190.33       71.62     71.89 o 
   0   3  27        3.75       35.68     15.68 o 
   1   3  27     1252.89     1322.60     49.21 o 
   2   3  27        0.12       20.17     18.72 o 
   3   3  27      150.43      178.70     18.02 o 
   4   3  27      224.91      175.62     23.74 o 
   5   3  27      276.58      269.97     27.82 o 
  -6   4  27       14.49       17.31     21.04 o 
  -5   4  27       70.62       60.69     17.66 o 
  -4   4  27      173.58      184.37     25.37 o 
  -3   4  27      177.83      189.24     25.08 o 
  -2   4  27      394.74      351.07     29.12 o 
  -1   4  27      330.65      358.20     25.22 o 
   0   4  27        3.31       -0.81     14.41 o 
   1   4  27      113.78      138.63     18.28 o 
   2   4  27       55.33      216.58    139.07 o 
   3   4  27      183.77      175.53     19.05 o 
   4   4  27      177.76      195.52     20.28 o 
   5   4  27      361.78      442.54     41.98 o 
  -6   5  27       37.54       13.11     34.90 o 
  -5   5  27       15.87      -16.28     22.38 o 
  -4   5  27       22.22      -11.50     32.28 o 
  -3   5  27       34.17       35.78     13.25 o 
  -2   5  27      127.20      163.31     21.60 o 
  -1   5  27       68.26       77.19     25.33 o 
   0   5  27       29.28       32.13     15.77 o 
   1   5  27      401.44      447.12     64.45 o 
   2   5  27      882.23      790.19     30.39 o 
   3   5  27       95.26       92.47     28.44 o 
   4   5  27       10.43       11.68     15.79 o 
   5   5  27        6.26       -2.44     26.00 o 
  -5   6  27       53.61       63.94     21.95 o 
  -4   6  27        1.61      -13.94     18.48 o 
  -3   6  27       99.21       93.26     22.31 o 
  -2   6  27       10.80       19.46     17.97 o 
  -1   6  27      395.03      388.17     27.25 o 
   0   6  27      773.24      809.35     33.87 o 
   1   6  27      461.01      522.97     42.53 o 
   2   6  27      142.01      137.30     28.73 o 
   3   6  27        2.01       11.92     16.07 o 
   4   6  27       53.73       72.67     19.80 o 
  -5   7  27       67.33       39.71     22.36 o 
  -4   7  27        7.11       -4.39     19.59 o 
  -3   7  27       42.22       13.10     18.64 o 
  -2   7  27       13.68       17.92     17.89 o 
  -1   7  27       11.45       45.32     16.80 o 
   0   7  27        0.52       -7.09     22.58 o 
   1   7  27      954.52      802.46     76.16 o 
   2   7  27       60.82       26.08     25.47 o 
   3   7  27        0.31       12.42     17.04 o 
   4   7  27       12.23       30.23     18.56 o 
  -4   8  27        8.03       35.29     21.58 o 
  -3   8  27        2.61        7.36     19.33 o 
  -2   8  27       71.02       77.93     21.50 o 
  -1   8  27      219.85      214.77     26.76 o 
   0   8  27      290.87      270.32     34.61 o 
   1   8  27      114.03       97.56     25.35 o 
   2   8  27      175.97      185.95     61.31 o 
   3   8  27      122.36      122.49     35.40 o 
  -3   9  27       29.48        9.90     20.47 o 
  -2   9  27      153.60      154.16     26.89 o 
  -1   9  27       95.49      124.48     41.04 o 
   0   9  27      122.68       97.77     41.52 o 
   1   9  27      117.79      147.02     34.63 o 
   2   9  27       41.27       38.13     31.74 o 
  -1  10  27       94.64      135.12     48.06 o 
   0  10  27      157.56      160.96     42.83 o 
  -6   0  28       75.12       63.90     31.57 o 
  -4   0  28       47.70       50.92     26.08 o 
  -2   0  28        0.34       -5.45     22.08 o 
   0   0  28      550.80      551.51     44.01 o 
   2   0  28      438.20      449.65     24.38 o 
   4   0  28      101.17      116.88     23.54 o 
   6   0  28      107.82      163.07     29.09 o 
  -6   1  28       34.09       28.07     20.41 o 
  -5   1  28        7.75       34.09     19.29 o 
  -4   1  28      155.00      121.18     22.84 o 
  -3   1  28     2694.67     2569.57     70.87 o 
  -2   1  28       14.15       -6.13      7.16 o 
  -1   1  28      733.56      745.13     36.13 o 
   0   1  28      727.77      718.38     32.40 o 
   1   1  28      251.54      315.88     17.90 o 
   2   1  28       68.75       85.40     10.61 o 
   3   1  28      429.69      473.50     23.06 o 
   4   1  28       33.09       40.86     13.49 o 
   5   1  28       94.90       77.26     17.59 o 
  -6   2  28        0.01       -4.74     20.39 o 
  -5   2  28        0.34       -7.27     20.40 o 
  -4   2  28      131.44      152.35     23.70 o 
  -3   2  28        7.03       -9.45     14.76 o 
  -2   2  28       75.27       92.85     19.67 o 
  -1   2  28      124.73      158.21     21.43 o 
   0   2  28      979.59      972.58     51.12 o 
   1   2  28       35.43       34.37     10.72 o 
   2   2  28       32.31       33.49     14.82 o 
   3   2  28       85.13       86.45     15.43 o 
   4   2  28      674.69      635.25     57.34 o 
   5   2  28        8.96      -15.01     16.97 o 
  -6   3  28        3.34        5.32     21.03 o 
  -5   3  28       39.22       40.91     20.38 o 
  -4   3  28        3.69       -6.30     21.02 o 
  -3   3  28        6.27       -8.19     15.97 o 
  -2   3  28      102.91      119.40     23.87 o 
  -1   3  28       36.03       42.56     15.28 o 
   0   3  28      375.63      395.81     45.17 o 
   1   3  28      328.36      584.07    248.93 o 
   2   3  28       64.34       75.05     14.64 o 
   3   3  28      245.50      285.78     24.57 o 
   4   3  28       24.00       10.12     27.34 o 
   5   3  28       68.83       57.72     21.02 o 
  -6   4  28       16.13       -0.54     20.82 o 
  -5   4  28        0.05       15.73     20.56 o 
  -4   4  28        9.37       -1.06     17.62 o 
  -3   4  28      316.17      365.37     31.32 o 
  -2   4  28       88.93      103.48     21.25 o 
  -1   4  28      473.93      501.18     28.31 o 
   0   4  28       91.87      104.37     17.80 o 
   1   4  28      748.34      703.48     45.73 o 
   2   4  28        5.80      -16.76     11.97 o 
   3   4  28        1.96       -7.03     13.08 o 
   4   4  28       60.52       44.01     16.70 o 
   5   4  28       40.58       14.08     19.98 o 
  -6   5  28        0.59       -4.50     37.72 o 
  -5   5  28       20.98       43.78     22.75 o 
  -4   5  28      256.25      262.12     42.66 o 
  -3   5  28        4.01       23.85     19.40 o 
  -2   5  28      306.98      298.76     26.91 o 
  -1   5  28       26.74       18.39     16.32 o 
   0   5  28      139.53      156.57     20.16 o 
   1   5  28     1888.69     1684.90     63.47 o 
   2   5  28      139.29      131.88     21.57 o 
   3   5  28       62.44       47.43     15.82 o 
   4   5  28       40.65       25.99     17.11 o 
   5   5  28       10.71       18.07     30.69 o 
  -5   6  28      213.33      247.11     67.27 o 
  -4   6  28       13.91       16.87     20.12 o 
  -3   6  28      124.71      126.79     24.11 o 
  -2   6  28      104.37      145.13     22.27 o 
  -1   6  28      171.03      239.72     28.93 o 
   0   6  28       23.95       69.87     24.58 o 
   1   6  28      309.94      326.37     35.76 o 
   2   6  28        3.85       23.32     25.67 o 
   3   6  28        1.47       -7.25     15.51 o 
   4   6  28       46.41       27.99     23.39 o 
  -5   7  28      150.23       81.52     65.11 o 
  -4   7  28      130.75      121.93     82.28 o 
  -3   7  28       43.73       35.14     20.42 o 
  -2   7  28      300.00      272.24     66.91 o 
  -1   7  28       56.16       19.24     29.00 o 
   0   7  28       47.94       51.41     26.02 o 
   1   7  28      297.14      286.07     35.87 o 
   2   7  28      109.39      104.79     31.18 o 
   3   7  28       57.65       51.30     18.59 o 
   4   7  28        1.66       22.73     38.29 o 
  -4   8  28      163.30      136.54    102.02 o 
  -3   8  28       61.93       74.74     22.82 o 
  -2   8  28        7.47      -12.57     48.20 o 
  -1   8  28       19.20       22.21     17.79 o 
   0   8  28      144.86      129.13     30.42 o 
   1   8  28       90.88       56.99     35.77 o 
   2   8  28       36.18      -26.09     26.73 o 
   3   8  28      119.50      118.97     36.03 o 
  -3   9  28        7.06       28.55     21.39 o 
  -2   9  28       47.34       38.91     53.93 o 
  -1   9  28      288.15      315.51     53.20 o 
   0   9  28        0.02       31.87     37.21 o 
   1   9  28       14.42        9.95     41.85 o 
   2   9  28        6.27      -38.41     28.14 o 
  -5   0  29       70.04       70.60     29.43 o 
  -3   0  29     1719.12     1692.56     78.45 o 
  -1   0  29       10.44        8.96     22.00 o 
   1   0  29      985.82     1113.67     50.53 o 
   3   0  29       49.47       54.02     19.15 o 
   5   0  29      163.14      137.64     26.13 o 
  -6   1  29       85.83       98.66     24.56 o 
  -5   1  29        0.03       -0.26     18.24 o 
  -4   1  29       26.57       -5.36     20.64 o 
  -3   1  29        6.35       20.03     21.55 o 
  -2   1  29      299.94      211.48    109.35 o 
  -1   1  29       49.39       50.03     17.50 o 
   0   1  29     1153.17     1193.03     40.02 o 
   1   1  29       98.87      111.22     16.42 o 
   2   1  29      152.40      165.93     14.18 o 
   3   1  29      192.69      223.29     19.10 o 
   4   1  29        2.18      -10.26     19.55 o 
   5   1  29        0.02      -17.13     12.87 o 
  -6   2  29        0.21        0.87     23.50 o 
  -5   2  29       10.67       27.24     19.80 o 
  -4   2  29      116.59       87.49     21.28 o 
  -3   2  29        5.58        3.11     15.85 o 
  -2   2  29      226.84      195.75     23.55 o 
  -1   2  29       93.47      104.93     23.59 o 
   0   2  29      109.09      157.96     19.78 o 
   1   2  29      401.21      404.53     24.21 o 
   2   2  29      395.48      357.95     24.26 o 
   3   2  29       11.81       24.48     30.00 o 
   4   2  29        3.34       17.25     17.15 o 
   5   2  29       49.51       25.33     19.56 o 
  -6   3  29       65.31       78.52     24.83 o 
  -5   3  29      247.77      291.88     46.09 o 
  -4   3  29      741.50      657.72     98.76 o 
  -3   3  29       37.31       18.90     17.50 o 
  -2   3  29      197.06      245.45     34.50 o 
  -1   3  29      844.58      912.85     35.03 o 
   0   3  29      403.04      479.08     39.76 o 
   1   3  29      197.66      204.18     23.36 o 
   2   3  29       69.49       74.96     15.58 o 
   3   3  29      419.71      489.63     27.01 o 
   4   3  29        0.05      -10.58     16.58 o 
   5   3  29      100.77      130.83     24.36 o 
  -6   4  29      125.96       94.21     27.64 o 
  -5   4  29        5.38      -27.08     19.41 o 
  -4   4  29       31.78        7.91     15.02 o 
  -3   4  29      126.52      119.65     22.67 o 
  -2   4  29      115.65      126.31     25.81 o 
  -1   4  29       44.36       58.50     16.18 o 
   0   4  29      724.25      803.59     32.85 o 
   1   4  29        7.11       43.35     26.73 o 
   2   4  29      380.06      462.57     59.80 o 
   3   4  29      133.09      123.46     18.24 o 
   4   4  29      255.18      194.96     25.52 o 
   5   4  29       31.10       24.42     21.42 o 
  -5   5  29       77.46       71.51     40.06 o 
  -4   5  29      303.90      317.20     47.74 o 
  -3   5  29       46.64       22.55     38.35 o 
  -2   5  29       82.57      138.14     29.83 o 
  -1   5  29      630.61      629.52     63.16 o 
   0   5  29        0.84       10.15     15.48 o 
   1   5  29      206.47      248.14     31.65 o 
   2   5  29        2.93        0.85     13.38 o 
   3   5  29        6.35      -10.27     13.17 o 
   4   5  29       12.06      -13.74     15.68 o 
  -5   6  29       99.42       75.30     26.13 o 
  -4   6  29        1.28       -8.18     18.49 o 
  -3   6  29        0.40      -20.03     19.94 o 
  -2   6  29       63.75       67.03     19.82 o 
  -1   6  29      113.02       72.41     19.36 o 
   0   6  29      426.74      390.66     35.24 o 
   1   6  29      866.10      804.40     50.54 o 
   2   6  29      367.96      358.51     38.83 o 
   3   6  29        4.99       -9.88     15.88 o 
   4   6  29      730.04      822.73     38.34 o 
  -4   7  29        1.03       -6.33     19.55 o 
  -3   7  29        6.80       -0.33     18.85 o 
  -2   7  29        4.36       14.07     18.53 o 
  -1   7  29      602.95      642.30     33.39 o 
   0   7  29        2.97      -30.73     22.20 o 
   1   7  29     1163.43     1032.54     54.38 o 
   2   7  29      241.27      206.97     35.61 o 
   3   7  29      416.59      459.75     95.54 o 
  -4   8  29        0.98        4.48     21.87 o 
  -3   8  29        0.18      -14.35     17.80 o 
  -2   8  29        7.49       20.46     23.15 o 
  -1   8  29       10.99       33.33     18.98 o 
   0   8  29      209.67      193.42     33.88 o 
   1   8  29      134.98       51.23     33.95 o 
   2   8  29       33.35       41.25     30.54 o 
   3   8  29        0.21      -14.31     29.88 o 
  -2   9  29        5.36       -8.99     19.48 o 
  -1   9  29      146.04       96.51     43.82 o 
   0   9  29       35.43       61.78     37.53 o 
   1   9  29      425.60      460.78     46.82 o 
  -6   0  30        3.56       35.81     30.26 o 
  -4   0  30      375.08      407.43     45.97 o 
  -2   0  30      396.08      329.84     40.33 o 
   0   0  30     1797.44     1974.72     80.64 o 
   2   0  30     1469.09     1624.20     43.81 o 
   4   0  30        6.95        3.95     32.62 o 
  -6   1  30        1.88        4.09     20.80 o 
  -5   1  30       59.41       95.01     23.50 o 
  -4   1  30        4.94       24.24     31.54 o 
  -3   1  30        5.01       -1.17      7.45 o 
  -2   1  30       35.11       48.54     18.02 o 
  -1   1  30      256.50      290.22     25.95 o 
   0   1  30     1406.90     1414.36     43.66 o 
   1   1  30      128.21      135.81     17.65 o 
   2   1  30       48.31       43.22     11.42 o 
   3   1  30      434.02      445.33     23.82 o 
   4   1  30       11.96       19.42     13.21 o 
   5   1  30        5.46      -12.16     13.76 o 
  -6   2  30        2.77       10.97     31.76 o 
  -5   2  30       46.44       66.16     34.21 o 
  -4   2  30        6.31      -13.99     16.10 o 
  -3   2  30        0.38        9.99     18.76 o 
  -2   2  30      699.07      776.18     49.82 o 
  -1   2  30       73.60       82.27     19.47 o 
   0   2  30     1170.18     1268.91     44.33 o 
   1   2  30      443.64      511.65     26.52 o 
   2   2  30     1436.85     1559.63     41.31 o 
   3   2  30     1323.35     1316.29     39.09 o 
   4   2  30       88.58      108.79     22.22 o 
   5   2  30       29.40       12.52     26.08 o 
  -6   3  30       69.61       82.32     25.07 o 
  -5   3  30       95.83      113.32     49.22 o 
  -4   3  30       25.91       43.92     20.75 o 
  -3   3  30      383.47      401.50     32.74 o 
  -2   3  30       19.59        6.82     16.32 o 
  -1   3  30     1932.88     1935.70     52.03 o 
   0   3  30      598.75      827.31    106.82 o 
   1   3  30        3.04        7.16     19.29 o 
   2   3  30       35.29       30.68     13.87 o 
   3   3  30       89.65      100.28     17.17 o 
   4   3  30        6.39       -8.05     16.41 o 
   5   3  30       10.40      -21.49     18.16 o 
  -6   4  30       44.40       32.62     24.10 o 
  -5   4  30       37.43       23.80     22.35 o 
  -4   4  30        2.70       -5.25     12.30 o 
  -3   4  30        0.22       -7.54     18.26 o 
  -2   4  30      252.14      260.82     24.58 o 
  -1   4  30      276.56      245.93     78.54 o 
   0   4  30       11.51       -9.71     14.58 o 
   1   4  30       12.41        6.90     21.38 o 
   2   4  30        0.04       -9.92     12.79 o 
   3   4  30       13.04       20.57     14.88 o 
   4   4  30       43.17       38.19     30.19 o 
   5   4  30      550.20      525.80     41.19 o 
  -5   5  30       15.10        0.30     31.67 o 
  -4   5  30      260.90      347.89     48.09 o 
  -3   5  30      188.21      221.52     28.25 o 
  -2   5  30       24.53       13.64     17.90 o 
  -1   5  30      977.02     1029.61     82.20 o 
   0   5  30       91.04       72.79     18.67 o 
   1   5  30      202.87      166.38     29.23 o 
   2   5  30       31.38       18.50     22.67 o 
   3   5  30        2.03       -3.88     15.23 o 
   4   5  30      333.81      354.21     30.04 o 
  -5   6  30        0.11       11.86     22.36 o 
  -4   6  30        1.25       -8.26     16.29 o 
  -3   6  30        0.25       -7.06     29.50 o 
  -2   6  30        2.93       -5.31     18.11 o 
  -1   6  30      144.81      106.33     20.75 o 
   0   6  30       21.27        7.84     33.17 o 
   1   6  30      222.88      248.60     48.61 o 
   2   6  30       25.31       21.43     26.00 o 
   3   6  30      219.78      226.01     25.58 o 
   4   6  30       14.36       19.05     18.78 o 
  -4   7  30       36.93       42.52     23.04 o 
  -3   7  30       46.38       44.97     21.54 o 
  -2   7  30      113.17      103.77     23.30 o 
  -1   7  30       13.16       -7.86     22.88 o 
   0   7  30       74.73       50.48     46.84 o 
   1   7  30      142.42      161.39     33.00 o 
   2   7  30        0.17      -32.96     26.18 o 
   3   7  30        6.16       17.93     32.14 o 
  -3   8  30       20.91        7.09     45.51 o 
  -2   8  30       39.23       81.02     34.18 o 
  -1   8  30      516.50      580.50     62.44 o 
   0   8  30       18.27      -23.64     39.49 o 
   1   8  30      389.93       60.63    188.44 o 
   2   8  30      142.08       91.00     34.45 o 
  -2   9  30      115.83      117.28     26.44 o 
  -1   9  30      159.67      174.26     50.01 o 
   0   9  30      246.02      281.41     49.41 o 
   1   9  30        1.02      -19.35     29.72 o 
  -5   0  31      169.98      195.30     39.75 o 
  -3   0  31      426.44      525.33     49.19 o 
  -1   0  31      214.12      250.44     35.01 o 
   1   0  31       16.63        9.82     20.00 o 
   3   0  31      558.97      588.60     57.07 o 
   5   0  31       17.39       28.62     22.40 o 
  -6   1  31       21.18       17.36     20.78 o 
  -5   1  31        0.65       -4.14     18.53 o 
  -4   1  31        3.88       10.69     17.89 o 
  -3   1  31       26.33       25.95     48.45 o 
  -2   1  31      214.49      190.31     24.22 o 
  -1   1  31        0.26       -2.23     15.34 o 
   0   1  31     1523.39     1667.68     62.67 o 
   1   1  31       39.53       15.18     14.37 o 
   2   1  31       23.39       37.22     12.02 o 
   3   1  31       26.27       29.13     13.81 o 
   4   1  31      136.86      129.46     18.37 o 
   5   1  31       18.64       11.82     15.17 o 
  -6   2  31       14.66       38.36     22.79 o 
  -5   2  31       23.19       23.01     23.17 o 
  -4   2  31        5.77       -4.68     16.89 o 
  -3   2  31        3.85       36.69     17.95 o 
  -2   2  31       88.14      126.98     35.37 o 
  -1   2  31       54.88       54.19     17.81 o 
   0   2  31       21.16       40.76     16.47 o 
   1   2  31       20.91       31.76     16.78 o 
   2   2  31      921.01     1035.60     35.66 o 
   3   2  31      682.93      745.22     43.25 o 
   4   2  31        8.26      -15.67     27.84 o 
   5   2  31      101.93      102.91     24.89 o 
  -6   3  31       54.52       55.82     25.26 o 
  -5   3  31      221.08      292.44     45.13 o 
  -4   3  31       94.50      142.76     32.65 o 
  -3   3  31      105.43      121.49     23.09 o 
  -2   3  31       25.07       -7.05     20.16 o 
  -1   3  31        0.05       30.02     16.40 o 
   0   3  31       55.12       70.99     17.06 o 
   1   3  31      233.14      191.61     27.22 o 
   2   3  31       12.06        9.07     13.02 o 
   3   3  31      170.43      204.55     21.67 o 
   4   3  31      129.35      107.90     36.56 o 
   5   3  31       43.43       13.01     25.56 o 
  -5   4  31       32.33        2.53     20.54 o 
  -4   4  31        6.72       -9.26     17.23 o 
  -3   4  31       70.93       82.98     22.48 o 
  -2   4  31      123.81      137.17     20.99 o 
  -1   4  31       66.52       18.48     46.84 o 
   0   4  31       23.10       23.90     16.48 o 
   1   4  31      161.08      180.68     45.44 o 
   2   4  31        0.03      -17.87     20.74 o 
   3   4  31      381.74      367.45     25.38 o 
   4   4  31       81.93       50.20     21.60 o 
  -5   5  31      341.55      343.21     52.25 o 
  -4   5  31       18.36       42.46     22.67 o 
  -3   5  31      502.33      546.63     55.65 o 
  -2   5  31        0.67      -11.94     17.87 o 
  -1   5  31      153.58      143.54     22.05 o 
   0   5  31       61.37       50.38     17.78 o 
   1   5  31       52.12      109.64     25.64 o 
   2   5  31       20.15       -4.96     22.34 o 
   3   5  31       77.52      109.78     20.19 o 
   4   5  31       30.86       33.52     19.47 o 
  -5   6  31        0.81        1.73     22.61 o 
  -4   6  31        1.78       -5.81     16.92 o 
  -3   6  31        1.96      -13.52     20.20 o 
  -2   6  31      440.64      483.47     32.98 o 
  -1   6  31       67.03       54.89     21.25 o 
   0   6  31       68.59       42.09     28.48 o 
   1   6  31      103.98       36.49     26.88 o 
   2   6  31      286.72      303.48     37.52 o 
   3   6  31       13.42       13.50     28.62 o 
   4   6  31       18.17        7.15     18.85 o 
  -4   7  31        0.31       36.35     25.53 o 
  -3   7  31      152.81       98.99     26.25 o 
  -2   7  31      309.47      265.32     29.94 o 
  -1   7  31      144.09      159.81     22.54 o 
   0   7  31        1.55      -35.06     23.97 o 
   1   7  31       81.85       71.84     30.12 o 
   2   7  31        1.13        1.34     28.03 o 
   3   7  31        5.41      -27.90     34.52 o 
  -3   8  31       55.89      108.95     25.91 o 
  -2   8  31      492.79      495.07     39.44 o 
  -1   8  31        0.09       23.18     35.39 o 
   0   8  31      114.56      116.06     32.47 o 
   1   8  31        6.31        0.88     25.32 o 
   2   8  31      130.40       96.70     45.90 o 
  -1   9  31       42.73       97.21     45.27 o 
   0   9  31        8.95       -0.76     35.25 o 
  -6   0  32      139.13      175.51     39.95 o 
  -4   0  32       30.24       35.55     26.52 o 
  -2   0  32       22.68       28.01     25.95 o 
   0   0  32      121.89      166.72     66.32 o 
   2   0  32      574.86      444.01     73.74 o 
   4   0  32        1.65      -39.09     27.69 o 
  -6   1  32        0.02       28.17     21.34 o 
  -5   1  32       17.76       23.22     20.74 o 
  -4   1  32       21.48       -0.56     17.95 o 
  -3   1  32       13.67        5.68     16.08 o 
  -2   1  32      188.77      205.30     25.33 o 
  -1   1  32        9.40       26.28     16.83 o 
   0   1  32      137.36      176.47     21.18 o 
   1   1  32       98.55      116.06     17.68 o 
   2   1  32      375.33      425.99     32.68 o 
   3   1  32       54.78       51.23     15.43 o 
   4   1  32       10.39        8.67     13.83 o 
   5   1  32      220.18      245.39     30.34 o 
  -6   2  32        3.41        6.56     21.85 o 
  -5   2  32       19.38       26.62     20.74 o 
  -4   2  32        0.43       23.97     18.92 o 
  -3   2  32        0.29       12.96     35.66 o 
  -2   2  32        4.58       14.24     16.38 o 
  -1   2  32        6.02       -6.33     16.11 o 
   0   2  32        7.90        0.36     15.91 o 
   1   2  32      166.43      190.74     20.53 o 
   2   2  32      209.86      214.64     28.36 o 
   3   2  32       88.71       72.79     20.82 o 
   4   2  32      167.75      136.67     39.77 o 
   5   2  32       15.69        5.32     20.90 o 
  -6   3  32       77.81       63.29     26.18 o 
  -5   3  32       54.28       73.09     23.38 o 
  -4   3  32       50.79       45.30     18.34 o 
  -3   3  32      261.44      268.08     28.73 o 
  -2   3  32      827.77      799.54     39.20 o 
  -1   3  32       69.45       66.81     18.27 o 
   0   3  32      225.77      238.01     34.05 o 
   1   3  32       15.37       -6.10     20.91 o 
   2   3  32       19.01       19.09     22.89 o 
   3   3  32       58.74       47.73     17.07 o 
   4   3  32       13.88        8.33     19.14 o 
  -5   4  32       49.95       63.25     25.35 o 
  -4   4  32       29.05       38.99     20.61 o 
  -3   4  32      171.12      180.23     26.23 o 
  -2   4  32      190.65      232.34     30.05 o 
  -1   4  32        2.56       -9.36     13.49 o 
   0   4  32      181.91      230.89     23.71 o 
   1   4  32        0.05        5.26     21.49 o 
   2   4  32       77.42       80.34     24.14 o 
   3   4  32      151.65      146.32     20.13 o 
   4   4  32       60.03       21.83     21.01 o 
  -5   5  32        5.85      -27.44     21.30 o 
  -4   5  32      216.46      288.39     48.55 o 
  -3   5  32        0.94       36.73     26.41 o 
  -2   5  32      376.13      402.42     31.03 o 
  -1   5  32       32.88       38.87     18.14 o 
   0   5  32       36.03       35.00     49.65 o 
   1   5  32        4.38      -11.27     21.46 o 
   2   5  32      228.82      218.88     30.17 o 
   3   5  32       39.53       57.69     27.58 o 
   4   5  32      103.73      104.75     33.84 o 
  -4   6  32        0.48       -8.21     21.78 o 
  -3   6  32       20.08       35.11     22.52 o 
  -2   6  32      106.26      105.40     22.93 o 
  -1   6  32      283.50      288.37     27.82 o 
   0   6  32        2.61      -21.51     22.36 o 
   1   6  32       84.99       39.71     25.12 o 
   2   6  32       14.22      -11.41     25.38 o 
   3   6  32      130.73      207.75     76.31 o 
  -4   7  32       26.51       40.16     23.94 o 
  -3   7  32        1.74       13.35     21.89 o 
  -2   7  32       14.89       24.58     19.73 o 
  -1   7  32        1.57      -37.86     33.67 o 
   0   7  32       25.20       17.70     27.90 o 
   1   7  32       27.10       37.78     28.86 o 
   2   7  32      405.07      379.77     43.32 o 
   3   7  32       28.41       35.28     33.13 o 
  -3   8  32        0.24        6.97     20.34 o 
  -2   8  32       49.34       47.51     33.22 o 
   0   8  32        4.87      -14.23     34.10 o 
   1   8  32      385.13      379.36     53.22 o 
   2   8  32        3.20      -30.48     30.00 o 
  -5   0  33      305.00      339.07     48.29 o 
  -3   0  33     1175.46     1119.74     64.57 o 
  -1   0  33      154.71      197.34     34.02 o 
   1   0  33     1788.63     2114.22    161.28 o 
   3   0  33      464.72      567.02     40.11 o 
   5   0  33        2.22        9.19     21.80 o 
  -6   1  33      121.67      145.13     28.27 o 
  -5   1  33       23.30       21.21     25.13 o 
  -4   1  33      588.98      613.55     38.28 o 
  -3   1  33        1.88        9.03     17.31 o 
  -2   1  33      232.86      268.79     28.25 o 
  -1   1  33        8.22       20.48     17.14 o 
   0   1  33       49.67       53.80     22.38 o 
   1   1  33       75.51      110.77     18.46 o 
   2   1  33       24.84       48.40     22.04 o 
   3   1  33      107.75      113.48     27.46 o 
   4   1  33        2.93       -8.86     19.18 o 
   5   1  33       12.73        7.27     14.99 o 
  -6   2  33       13.33      -16.63     27.33 o 
  -5   2  33      248.99      265.56     31.60 o 
  -4   2  33       25.62       23.71     31.14 o 
  -3   2  33      180.66      190.24     25.68 o 
  -2   2  33       63.48       19.49     50.04 o 
  -1   2  33       11.51       18.36     17.24 o 
   0   2  33       99.79      120.54     22.38 o 
   1   2  33      322.58      411.86     49.99 o 
   2   2  33      784.80      860.03     45.71 o 
   3   2  33      138.49      141.20     24.61 o 
   4   2  33       81.02       89.35     46.36 o 
  -5   3  33      175.66      211.82     44.57 o 
  -4   3  33      131.29       50.31     56.89 o 
  -3   3  33       78.11      113.02     23.21 o 
  -2   3  33      309.69      323.66     30.13 o 
  -1   3  33      138.98      138.35     21.43 o 
   0   3  33      144.00      176.43     21.52 o 
   1   3  33        1.37       10.57     22.20 o 
   2   3  33      311.27      323.32     32.11 o 
   3   3  33      460.54      406.95     27.30 o 
   4   3  33        8.16       -7.75     18.93 o 
  -5   4  33       20.23       38.29     24.47 o 
  -4   4  33        2.14       10.07     34.01 o 
  -3   4  33       10.62      -10.68     18.40 o 
  -2   4  33       23.79       31.31     18.27 o 
  -1   4  33       22.64       28.50     18.89 o 
   0   4  33       21.72       22.28     16.93 o 
   1   4  33       53.71       44.63     22.86 o 
   2   4  33      374.81      338.24     33.44 o 
   3   4  33       58.19       39.60     24.82 o 
   4   4  33      176.88      213.22     34.77 o 
  -5   5  33        3.97      -11.09     22.43 o 
  -4   5  33       10.59       23.56     23.20 o 
  -3   5  33      232.35      293.46     28.11 o 
  -2   5  33       44.69        9.72     19.62 o 
  -1   5  33       11.74        6.12     19.24 o 
   0   5  33       10.04       -6.59     24.25 o 
   1   5  33      116.01       81.07     25.46 o 
   2   5  33       34.00       -0.17     23.17 o 
   3   5  33      231.83      241.22     36.52 o 
   4   5  33        1.45        7.34     21.84 o 
  -4   6  33       29.81       37.33     20.49 o 
  -3   6  33      256.47      214.83     29.27 o 
  -2   6  33       19.07        1.01     19.76 o 
  -1   6  33        3.41      -32.40     16.98 o 
   0   6  33        4.18       27.57     25.64 o 
   1   6  33       77.08       68.00     25.89 o 
   2   6  33       52.23       35.87     29.35 o 
   3   6  33        4.56      -36.95     45.36 o 
  -3   7  33       33.18       70.96     23.98 o 
  -2   7  33      380.02      463.32     38.51 o 
  -1   7  33       65.01       95.62     30.96 o 
   0   7  33       39.28       54.55     53.27 o 
   1   7  33       25.78       12.64     28.14 o 
   2   7  33       94.02       82.64     32.26 o 
  -2   8  33      527.01      573.39     43.78 o 
  -1   8  33        2.55       56.24     36.78 o 
   0   8  33       10.79      -62.97     40.54 o 
   1   8  33       19.77        9.44     29.47 o 
  -4   0  34     3402.05     3183.05    123.74 o 
  -2   0  34        0.03       -1.74     25.01 o 
   0   0  34       91.33      114.18     32.11 o 
   2   0  34     1812.89     1871.89    126.61 o 
   4   0  34      109.67       55.99     28.92 o 
  -5   1  34       86.52      110.06     25.10 o 
  -4   1  34       77.50      104.92     23.94 o 
  -3   1  34       18.47      -13.63     16.97 o 
  -2   1  34      130.97      137.08     42.75 o 
  -1   1  34       17.42        1.17     24.80 o 
   0   1  34      152.60      181.64     22.40 o 
   1   1  34      262.34      301.42     28.70 o 
   2   1  34      935.27      967.71     47.61 o 
   3   1  34      139.43      152.74     29.43 o 
   4   1  34        0.45       -1.12     14.25 o 
  -5   2  34       23.82       13.13     40.20 o 
  -4   2  34      194.59      186.61     30.52 o 
  -3   2  34        0.66      -12.62     17.24 o 
  -2   2  34       24.08       42.85     19.47 o 
  -1   2  34      216.81      224.91     24.52 o 
   0   2  34        0.52        0.72     16.34 o 
   1   2  34       67.93       87.71     29.52 o 
   2   2  34     2382.45     2407.92     72.31 o 
   3   2  34        1.06      -23.12     17.87 o 
   4   2  34      283.71      319.65     40.46 o 
  -5   3  34      183.54      173.93     28.43 o 
  -4   3  34       53.91        1.46     30.79 o 
  -3   3  34       57.52       70.88     21.72 o 
  -2   3  34        0.02       24.72     18.37 o 
  -1   3  34       57.47        6.63     18.01 o 
   0   3  34       23.89       20.33     17.38 o 
   1   3  34       55.00       41.52     25.89 o 
   2   3  34      851.61     1011.11     82.12 o 
   3   3  34      321.37      323.22     50.99 o 
   4   3  34       85.88       66.13     30.18 o 
  -5   4  34       32.97       59.86     24.97 o 
  -4   4  34      140.29      126.21     24.86 o 
  -3   4  34        2.60       -6.39     33.23 o 
  -2   4  34        5.38       -6.31     17.11 o 
  -1   4  34      325.27      391.78     38.07 o 
   0   4  34      146.38      155.74     21.41 o 
   1   4  34       96.49       97.91     25.48 o 
   2   4  34      565.08      521.24     55.48 o 
   3   4  34        2.76      -38.76     22.75 o 
   4   4  34      132.93      195.78     32.35 o 
  -4   5  34       85.12       94.11     24.24 o 
  -3   5  34      424.32      481.62     43.27 o 
  -2   5  34       41.49       48.73     20.48 o 
  -1   5  34       34.58       26.19     16.82 o 
   0   5  34      103.78      166.88     38.52 o 
   1   5  34       30.08       37.08     24.21 o 
   2   5  34       57.58       15.45     23.55 o 
   3   5  34      161.48      118.28     32.46 o 
  -4   6  34       56.70       51.27     21.57 o 
  -3   6  34       46.68       52.46     23.29 o 
  -2   6  34      111.07       88.14     22.97 o 
  -1   6  34       33.72       63.77     21.43 o 
   0   6  34      825.40      826.36     50.20 o 
   1   6  34       44.04       12.33     24.35 o 
   2   6  34       15.88       19.81     28.20 o 
   3   6  34       11.37      -39.36     27.15 o 
  -3   7  34       16.69       24.41     22.17 o 
  -2   7  34      142.32      169.87     27.77 o 
  -1   7  34       38.08        8.47     28.16 o 
   0   7  34       96.90       13.20     15.82 o 
   1   7  34       36.75      -14.10     60.85 o 
   2   7  34       13.59        8.17     29.75 o 
  -2   8  34      647.37      674.17     43.45 o 
  -1   8  34        0.08      -39.13     28.36 o 
   0   8  34        1.91      -24.36     49.14 o 
  -5   0  35        5.44        7.13     29.51 o 
  -3   0  35      135.79        2.91     13.42 o 
  -1   0  35        2.21      -16.86     24.31 o 
   1   0  35      163.85      219.23     38.37 o 
   3   0  35      119.79      154.55     62.59 o 
  -5   1  35        9.13       22.59     22.06 o 
  -4   1  35      492.69      461.44     38.17 o 
  -3   1  35       77.71       98.04     57.80 o 
  -2   1  35       93.97      143.26     32.99 o 
  -1   1  35       12.89       25.21     18.52 o 
   0   1  35       51.29       50.71     17.62 o 
   1   1  35        9.31       -8.70     15.73 o 
   2   1  35        0.34       11.41     25.43 o 
   3   1  35        9.69       -4.60     38.55 o 
   4   1  35      260.68      292.48     32.98 o 
  -5   2  35       22.38       48.37     47.71 o 
  -4   2  35      178.46      160.95     26.57 o 
  -3   2  35       19.88       57.55     20.95 o 
  -2   2  35       13.90        5.40     18.48 o 
  -1   2  35       45.07       79.17     19.48 o 
   0   2  35       24.41       11.85     17.08 o 
   1   2  35      173.26      248.15     31.07 o 
   2   2  35        3.09       61.93     26.00 o 
   3   2  35       83.54       47.68     41.84 o 
   4   2  35        1.97       -9.59     20.47 o 
  -5   3  35        0.02        1.99     20.86 o 
  -4   3  35        3.32      -18.36     18.23 o 
  -3   3  35      275.07      260.45     29.29 o 
  -2   3  35       38.31       43.32     19.26 o 
  -1   3  35      100.26       69.93     35.99 o 
   0   3  35       20.81       20.09     17.47 o 
   1   3  35       89.37       73.17     25.47 o 
   2   3  35        8.20      -14.78     22.30 o 
   3   3  35      149.12       61.96     43.42 o 
   4   3  35      174.77      178.11     57.10 o 
  -5   4  35       70.89       81.30     26.63 o 
  -4   4  35       23.69       19.32     22.30 o 
  -3   4  35        6.60      -17.28     19.34 o 
  -2   4  35       13.45       21.37     18.93 o 
  -1   4  35       51.30       67.46     20.28 o 
   0   4  35       49.48       61.04     46.46 o 
   1   4  35        2.62      -31.66     27.79 o 
   2   4  35       57.76       18.08     36.81 o 
   3   4  35       11.84      -12.43     25.02 o 
  -4   5  35       28.45       73.65     26.10 o 
  -3   5  35       37.72       51.66     38.76 o 
  -2   5  35       40.27       27.13     25.98 o 
  -1   5  35       28.68       26.57     25.77 o 
   0   5  35      321.11      272.33     37.30 o 
   1   5  35      190.07      187.64     33.81 o 
   2   5  35        5.37      -26.25     25.69 o 
   3   5  35       65.06       90.20     32.68 o 
  -3   6  35        0.03      -27.28     20.96 o 
  -2   6  35      193.88      226.11     27.84 o 
  -1   6  35        8.87      -20.02     18.56 o 
   0   6  35      883.74      911.79     94.95 o 
   1   6  35      128.65       97.55     39.01 o 
   2   6  35      223.23      226.61     37.70 o 
  -3   7  35      143.28      162.50     27.87 o 
  -2   7  35        4.96       -2.10     19.97 o 
  -1   7  35        2.17       -7.52     52.46 o 
   0   7  35      451.68      141.55    272.56 o 
   1   7  35      462.90      433.36     72.62 o 
  -4   0  36      511.88      504.10     55.17 o 
  -2   0  36      109.36       47.04     28.68 o 
   0   0  36       85.32       78.67     54.20 o 
   2   0  36      893.16      898.14    104.48 o 
   4   0  36       60.76       21.09     62.54 o 
  -5   1  36      209.53      175.98     36.74 o 
  -4   1  36      146.43      180.68     30.79 o 
  -3   1  36       58.09       51.00     21.60 o 
  -2   1  36       14.87       -4.88     20.59 o 
  -1   1  36       94.79       92.34     22.89 o 
   0   1  36        6.08        8.20     16.07 o 
   1   1  36       57.21       45.63     17.96 o 
   2   1  36       27.38      -15.46     39.64 o 
   3   1  36       87.72      147.33     45.68 o 
   4   1  36        5.80       -3.35     21.80 o 
  -5   2  36       45.12       25.14     22.75 o 
  -4   2  36       18.89       16.08     14.88 o 
  -3   2  36        9.64       -0.29     37.14 o 
  -2   2  36        2.47       22.79     19.67 o 
  -1   2  36       44.94       57.01     21.50 o 
   0   2  36      105.14      155.75     22.86 o 
   1   2  36      132.92      113.46     27.33 o 
   2   2  36      547.83      701.21     42.64 o 
   3   2  36        8.04       21.21     74.73 o 
   4   2  36        8.70      -43.56     42.61 o 
  -5   3  36       69.68       75.95     24.83 o 
  -4   3  36        1.32        1.65     20.09 o 
  -3   3  36      252.11      295.01     30.92 o 
  -2   3  36        5.72       -1.38     11.20 o 
  -1   3  36      252.09      312.04     29.60 o 
   0   3  36       34.56       33.52     18.50 o 
   1   3  36        6.49       26.15     23.98 o 
   2   3  36       20.44      -20.22     23.44 o 
   3   3  36        0.10      -20.52     42.09 o 
  -4   4  36       93.52       73.33     25.89 o 
  -3   4  36      229.71      215.26     31.94 o 
  -2   4  36       75.95      126.54     23.17 o 
  -1   4  36        0.92       -4.13     19.19 o 
   0   4  36      150.85      156.79     37.26 o 
   1   4  36       62.98       95.71     44.38 o 
   2   4  36       18.42      -38.63     23.72 o 
   3   4  36      234.58      296.27     58.84 o 
  -4   5  36        0.20       20.32     36.73 o 
  -3   5  36       58.79       76.04     23.24 o 
  -2   5  36       22.79       34.00     22.01 o 
  -1   5  36       15.37      -17.97     26.81 o 
   0   5  36       87.64      152.35     38.31 o 
   1   5  36      390.07      513.78     39.88 o 
   2   5  36      136.38      116.30     47.45 o 
   3   5  36        0.05      -75.35     38.26 o 
  -3   6  36        4.12      -35.73     21.51 o 
  -2   6  36        0.96       18.99     20.86 o 
  -1   6  36       69.08       62.44     25.73 o 
   0   6  36      508.07      499.25     64.27 o 
   1   6  36      170.94      176.28     39.51 o 
   2   6  36       30.37       19.62     36.13 o 
  -2   7  36      238.36      282.08     73.35 o 
  -1   7  36        8.76      -16.66     28.41 o 
   0   7  36       20.65       15.41     60.53 o 
   1   7  36       27.85       16.75     31.20 o 
  -5   0  37        1.21       20.06     29.60 o 
  -3   0  37       96.49       41.22     30.95 o 
  -1   0  37      716.48      780.87     60.02 o 
   1   0  37      591.24      636.62     46.39 o 
   3   0  37      578.08      649.68     90.71 o 
  -5   1  37       30.29       51.65     23.02 o 
  -4   1  37     1530.92     1379.21     56.36 o 
  -3   1  37        1.32      -24.75     15.49 o 
  -2   1  37        0.44       -2.47     24.58 o 
  -1   1  37      116.20      129.04     24.52 o 
   0   1  37      405.59      506.79     33.70 o 
   1   1  37       53.87       38.43     24.06 o 
   2   1  37      182.28      174.42     48.01 o 
   3   1  37        2.61      -13.41     42.13 o 
   4   1  37      134.90       63.15     47.58 o 
  -5   2  37       16.96      -13.76     19.92 o 
  -4   2  37        1.13       -7.70      8.08 o 
  -3   2  37       36.14       38.86     21.41 o 
  -2   2  37        4.13       -7.67     18.23 o 
  -1   2  37      162.21      214.47     26.01 o 
   0   2  37        0.05        9.10     19.00 o 
   1   2  37      247.59      276.53     34.00 o 
   2   2  37       34.70       27.85     25.32 o 
   3   2  37       86.71      132.45     48.08 o 
  -4   3  37       40.08       42.39     22.96 o 
  -3   3  37       78.08      170.19     26.30 o 
  -2   3  37       13.64      -12.20      8.89 o 
  -1   3  37       89.10      102.70     26.84 o 
   0   3  37       10.49       40.27     18.99 o 
   1   3  37       77.46       62.25     34.47 o 
   2   3  37       95.62       85.51     28.12 o 
   3   3  37        0.08      -53.47     43.14 o 
  -4   4  37       24.18       10.30     21.75 o 
  -3   4  37        1.87      -13.75     40.09 o 
  -2   4  37       31.84       37.17     20.39 o 
  -1   4  37       17.52       40.25     19.96 o 
   0   4  37      119.60       90.65     34.43 o 
   1   4  37       84.06      132.20     34.85 o 
   2   4  37        0.15      -32.37     29.10 o 
   3   4  37       58.84       72.79     47.54 o 
  -3   5  37       32.81       43.94     23.14 o 
  -2   5  37       42.95       29.47     27.89 o 
  -1   5  37       91.08       88.79     33.68 o 
   0   5  37      408.74      475.07     45.79 o 
   1   5  37      153.49      220.16     56.99 o 
   2   5  37       10.30       31.89     29.95 o 
  -3   6  37       45.52       18.41     34.30 o 
  -2   6  37       62.74       85.12     32.59 o 
  -1   6  37        0.27       -5.50     28.70 o 
   0   6  37      439.81      500.71     47.95 o 
   1   6  37      156.27      133.58     32.36 o 
  -1   7  37        0.24      -11.55     50.65 o 
   0   7  37      224.00      140.20     48.04 o 
  -4   0  38      345.92      362.06     49.80 o 
  -2   0  38        3.48       -4.25     26.02 o 
   0   0  38       12.06        4.88     23.90 o 
   2   0  38        1.15      -80.73     54.28 o 
  -4   1  38        8.63       36.60     21.21 o 
  -3   1  38       13.77      -24.87     22.12 o 
  -2   1  38        0.06       -2.38     18.66 o 
  -1   1  38      285.05      287.17     31.67 o 
   0   1  38       24.94       23.86     18.38 o 
   1   1  38      193.28      265.42     32.63 o 
   2   1  38      109.74       86.61     46.57 o 
   3   1  38      306.81      324.77     56.14 o 
  -4   2  38       63.18       46.61     20.59 o 
  -3   2  38        3.83      -15.24     28.00 o 
  -2   2  38       68.04       80.93     23.06 o 
  -1   2  38      512.82      615.64     38.23 o 
   0   2  38        3.10       -2.02     19.00 o 
   1   2  38        0.29        1.72     24.01 o 
   2   2  38       35.24       33.58     48.05 o 
   3   2  38        0.21        7.52     44.58 o 
  -4   3  38       24.95       28.21     23.55 o 
  -3   3  38       49.02       41.79     21.91 o 
  -2   3  38      111.07       82.21     27.01 o 
  -1   3  38      375.55      322.25     49.47 o 
   0   3  38       35.15       45.01     52.21 o 
   1   3  38        4.08      -13.08     24.60 o 
   2   3  38      114.82      140.54     29.81 o 
   3   3  38      164.02      116.94     50.18 o 
  -4   4  38       26.98       24.25     34.75 o 
  -3   4  38      255.48      316.43     38.59 o 
  -2   4  38      120.14      101.55     23.44 o 
  -1   4  38       92.84      114.07     22.71 o 
   0   4  38       32.46       50.74     31.96 o 
   1   4  38        0.57       50.84     71.07 o 
   2   4  38       50.92        2.04     28.93 o 
  -3   5  38        0.74      -24.59     25.93 o 
  -2   5  38        1.45      -17.04     19.76 o 
  -1   5  38       11.28       10.46     24.20 o 
   0   5  38       19.19      -28.27     25.67 o 
   1   5  38        0.27       -9.21     30.85 o 
   2   5  38      266.96      359.96     68.53 o 
  -2   6  38       33.76        7.94     21.64 o 
  -1   6  38       30.39      -21.98     26.84 o 
   0   6  38       24.04       20.25     30.97 o 
   1   6  38        5.43      -53.90     26.95 o 
  -3   0  39       36.43      101.88     34.53 o 
  -1   0  39      140.87      219.13     40.59 o 
   1   0  39        0.03       -3.09     25.44 o 
   3   0  39       38.38       55.08     69.12 o 
  -4   1  39      497.45      529.32     54.91 o 
  -3   1  39        0.77       11.21     12.61 o 
  -2   1  39        1.62       -0.97     54.74 o 
  -1   1  39       53.98       65.88     21.27 o 
   0   1  39        0.02      -24.97     16.98 o 
   1   1  39      163.17      233.00     32.46 o 
   2   1  39       89.51      101.39     47.88 o 
   3   1  39        0.04       14.97     46.18 o 
  -4   2  39        0.03       11.72     19.52 o 
  -3   2  39        8.16       -7.34     20.33 o 
  -2   2  39      126.72      123.81     26.18 o 
  -1   2  39        2.26       15.34     32.67 o 
   0   2  39      175.30      243.33     46.19 o 
   1   2  39       91.96       99.38     27.32 o 
   2   2  39      536.13      560.81     64.12 o 
   3   2  39       21.60      -18.35     44.80 o 
  -4   3  39       23.70        5.46     35.50 o 
  -3   3  39       42.10       -5.97     20.66 o 
  -2   3  39       35.86        9.97     23.04 o 
  -1   3  39        0.44      -13.15     17.10 o 
   0   3  39       66.96       74.68     29.56 o 
   1   3  39       54.93       40.38     27.33 o 
   2   3  39      241.56      341.65     36.93 o 
  -3   4  39       10.34       -6.50     34.71 o 
  -2   4  39       68.83       57.80     21.40 o 
  -1   4  39       43.85       34.92     28.63 o 
   0   4  39        0.02      -30.05     29.86 o 
   1   4  39       19.78      101.28    101.41 o 
   2   4  39      317.83      389.57     40.69 o 
  -3   5  39        0.69       10.54     23.29 o 
  -2   5  39        1.95      -21.45     20.22 o 
  -1   5  39        8.90        0.78     20.95 o 
   0   5  39       10.37      -19.45     28.29 o 
   1   5  39        7.29       26.36     28.11 o 
  -1   6  39        0.94       -8.88     15.83 o 
   0   6  39        3.01       44.25     30.52 o 
  -4   0  40      106.26      174.08     40.35 o 
  -2   0  40       71.87       64.47     33.78 o 
   0   0  40       65.67      109.71     31.34 o 
   2   0  40      252.78      296.50     78.52 o 
  -4   1  40        4.01      -13.17     13.62 o 
  -3   1  40       26.70       27.14     21.33 o 
  -2   1  40        1.40       34.43     20.89 o 
  -1   1  40        9.28       33.11     20.40 o 
   0   1  40        1.08       -7.38     17.79 o 
   1   1  40      870.15     1071.55     53.62 o 
   2   1  40        3.47      -17.72     46.34 o 
  -4   2  40        0.91        1.72     19.82 o 
  -3   2  40        4.08       19.31     21.69 o 
  -2   2  40      183.65      287.25     53.11 o 
  -1   2  40       37.16       72.69     22.70 o 
   0   2  40       15.14       47.63     20.17 o 
   1   2  40      568.45      672.42     44.03 o 
   2   2  40       97.78      118.37     53.71 o 
  -3   3  40       67.83       67.51     24.42 o 
  -2   3  40        1.23       15.49     20.36 o 
  -1   3  40        0.05       13.64     18.65 o 
   0   3  40       28.31       40.38     48.41 o 
   1   3  40       10.81      -11.23     34.08 o 
   2   3  40        6.76      -25.50     27.37 o 
  -3   4  40      143.50      209.21     28.95 o 
  -2   4  40        0.05       -4.93     22.87 o 
  -1   4  40       13.23        5.50     31.05 o 
   0   4  40       14.00      -27.49     31.61 o 
   1   4  40       32.34      132.80    112.70 o 
  -2   5  40       35.60       38.41     36.58 o 
  -1   5  40       24.45      -21.39     41.49 o 
   0   5  40       22.84      -13.47     29.88 o 
   1   5  40        1.21      -22.97     26.18 o 
  -3   0  41        9.81       92.37     35.93 o 
  -1   0  41      100.50       84.84     43.73 o 
   1   0  41       29.43      139.85     74.85 o 
  -3   1  41        5.28      -24.07     19.42 o 
  -2   1  41       16.50       23.76     22.64 o 
  -1   1  41        5.64       35.55     21.40 o 
   0   1  41        1.53       -8.96     20.90 o 
   1   1  41       38.30      133.81     31.36 o 
   2   1  41       31.63      -20.72     47.50 o 
  -3   2  41       40.31       58.67     45.88 o 
  -2   2  41      138.08      159.67     26.58 o 
  -1   2  41        5.41       19.07     26.23 o 
   0   2  41        4.08       -2.17     25.32 o 
   1   2  41       40.28       38.22     27.21 o 
   2   2  41      570.30      668.68     70.90 o 
  -3   3  41       12.25       -7.99     21.01 o 
  -2   3  41        9.05      -37.20     18.60 o 
  -1   3  41       32.64       53.30     29.06 o 
   0   3  41        4.22       23.30     33.27 o 
   1   3  41      441.14      530.33     43.93 o 
  -2   4  41      354.84      219.56    130.17 o 
  -1   4  41        9.91      -27.37     35.74 o 
   0   4  41        0.02      -16.82     26.48 o 
   1   4  41       40.76      154.43    130.94 o 
  -1   5  41       29.22       -4.87     30.81 o 
  -2   0  42        3.15       13.88     31.09 o 
   0   0  42      121.91      163.69     36.79 o 
   2   0  42        2.08      -19.38     71.03 o 
  -3   1  42       27.67       48.35     23.62 o 
  -2   1  42       20.80      -10.27     21.59 o 
  -1   1  42        2.78      -38.74     19.37 o 
   0   1  42        4.09       -6.40     25.56 o 
   1   1  42      826.28     1018.81     53.55 o 
   2   1  42        3.69      -21.98     50.90 o 
  -3   2  42       54.68       31.64     34.88 o 
  -2   2  42      106.28      182.07     27.64 o 
  -1   2  42       25.53       36.96     22.86 o 
   0   2  42        0.16       17.84     43.70 o 
   1   2  42      510.77      619.50     56.99 o 
  -2   3  42       12.32        9.99     36.48 o 
  -1   3  42        0.03       28.46     21.64 o 
   0   3  42        8.26        9.14     50.46 o 
   1   3  42      643.54      748.54     58.64 o 
  -1   4  42      108.91       24.19     30.13 o 
   0   4  42        0.70      -28.51     28.01 o 
  -1   0  43      125.17      156.71     36.38 o 
   1   0  43        6.34      -73.22     71.52 o 
  -2   1  43       91.99      115.03     27.48 o 
  -1   1  43       54.90       47.27     33.55 o 
   0   1  43       18.84       53.63     21.96 o 
   1   1  43      156.89      192.06     58.44 o 
  -2   2  43       13.39       13.67     21.18 o 
  -1   2  43       93.48      137.87     32.67 o 
   0   2  43        5.05       -1.88     28.53 o 
   1   2  43       63.81       65.26     30.99 o 
  -1   3  43        6.20       25.47     24.43 o 
   0   3  43       16.73        5.06     49.18 o 
  -2   0  44        5.71      -32.76     32.48 o 
   0   0  44        1.84      -13.20     55.13 o 
  -1   1  44       90.90      135.42     26.55 o 
   0   1  44      177.21      304.49     61.08 o 
  -1   2  44        3.04       -7.33     21.39 o 
                                                 
